# Supplementary material for: Low expression of pro-apoptotic proteins Bax, Bak and Smac indicates prolonged progression-free survival in chemotherapy-treated metastatic melanoma
Source: Cell Death Dis. 2020 Feb 13;11(2):124. doi: 10.1038/s41419-020-2309-3 (PMC7018795; doi:10.1038/s41419-020-2309-3)
Supplement: Supplementary file 6 — Supplemental table 1 [file 41419_2020_2309_MOESM6_ESM.xlsx]

## Sheet: Key_abbreviations
Abbreviations
ALM	AcroLentigo Melanoma
Carbo-Pt	Carbo-Platin
Cis-Pt	Cis-Platin
DTIC	Dacarbazine
IL-2	Interleukine 2
LDH	Lactate DeHydrogenase
LMM	Lentigo Malignant Melanoma
LN	Lymph node
MM	Metastatic Melanoma
MMNOS	Malignant Melanoma, Not Otherwise Specified
NM	Nodular Melanoma
OS	Overall Survival
PGS	Progression Free Survival
PM	Primary Melanoma
RGP	Radial Growth Phase
SSM	Superficial Spreading Melanoma
subcut	Subcutaneous
VGP	Vertical Growth Phase
Filter 1	Exclusion of PM patients + surgery happening after chemotherapy.	t0: surgery date.

## Sheet: clinical information
Patient information			Primary_Melanoma									Metastatic_melanoma							Treatment information							Patient_follow-up							Survival information
patient_number	Sex	Melanoma_type	PM_location	PM_type	PM_subtype	PM_growth_phase	PM_thickness_mm	PM_ulceration	PM_mitoses	Age_at_PM_surgery	Age_at_PM_diagnosis	MM_staging	MM_site_general	MM_site_precision	MM_LDH_levels_U/L	MM_LDH_score	Age_at_MM_surgery	Age_at_MM_diagnosis	Age_at_chemo_start	Line_number	Treatment	Dose_mg/m2	Frequency;duration	Number_of_cycles	Dose_reduction_due_to_toxicity	Has_progressed	Age_at_progression	Is_alive	Age_at_death	Death_cause	Age_last_follow-up	Last_follow-up_evidence_of_cancer	OS_from_MM_surgery_months	PFS_from_MM_surgery_months
P001	F	Metastatic_melanoma	Back	cutaneous	SSM	No_data	1.7	no	1-6	43	43	M1c	Distant_organ	Bone rib	427	Normal	49	49	50	1	DTIC; Cis-Pt	250; 30	d1-3; 3wk	3	no	yes	50	no	50	Dmel	50	YES	6	3
P002	F	Metastatic_melanoma	Eye	ocular	No_data	Not_applicable	Not_applicable	Not_applicable	Not_applicable	43	43	M1c	Distant_organ	Liver	320	Normal	47	47	48	1	DTIC; Cis-Pt	250; 30	d1-3; 3wk	4	no	yes	48	No_data	No_data	No_data	No_data	No_data	No_data	10
P003	M	Primary_melanoma	Eye	ocular	No_data	Not_applicable	Not_applicable	Not_applicable	Not_applicable	62	62	M1c	Distant_organ	Lung	808	High	65	65	65	1	DTIC; Cis-Pt	250; 30	d1-3; 3wk	3	no	yes	65	no	65	Dmel	65	YES	3	2
P004	M	Primary_melanoma	Chest	cutaneous	SSM	No_data	15.3	No_data	No_data	44	42	M1c	Distant_skin	Chest	435	Normal	45	44	45	1	DTIC; Cis-Pt	250; 30	d1-3; 3wk	3	no	yes	45	no	45	Dmel	45	YES	7	2
P005	M	Metastatic_melanoma	Conjunctiva	mucosal	No_data	Not_applicable	Not_applicable	Not_applicable	Not_applicable	63	63	M1c	Distant_skin	Arm_upper	430	Normal	68	68	73	1	DTIC	800	d1; 3 wk	6	no	yes	75	no	78	No_data	78	No_data	126	82
P006	M	Primary_melanoma	Head	cutaneous	LMM	RGP+VGP	0.71	no	1-6	72	No_data	M1c	No_data	No_data	311	Normal	No_data	76	76	1	DTIC; Cis-Pt	250; 30	d1-3; 3wk	4	no	No_data	No_data	No_data	No_data	No_data	No_data	No_data	No_data	No_data
P007	M	Primary_melanoma	Scalp	cutaneous	SSM	RGP+VGP	3.67	no	1-6	41	No_data	M1b	No_data	No_data	340	Normal	No_data	43	43	1	DTIC; Cis-Pt	250; 30	d1-3; 3wk	6	no	yes	43	no	45	Dmel	45	YES	No_data	No_data
P008	M	Metastatic_melanoma	Leg	cutaneous	MMNOS	No_data	No_data	No_data	No_data	No_data	No_data	M1c	Distant_skin	Leg_lower	481	High	72	72	73	1	DTIC; Cis-Pt	250; 30	d1-3; 3wk	6	no	yes	73	no	74	No_data	74	No_data	19	13
P009	F	Metastatic_melanoma	Thigh	cutaneous	SSM	No_data	3.78	yes	>6	40	40	M1c	Distant_LN	Inguinal	2967	High	41	41	42	1	DTIC; Cis-Pt	250; 30	d1-3; 3wk	6	yes	yes	42	no	43	Dmel	43	YES	23	19
P010	F	Metastatic_melanoma	Scalp	cutaneous	SSM	RGP+VGP	3.15	No_data	No_data	35	35	M1c	Distant_LN	Cervical	644	High	36	36	39	1	DTIC; Cis-Pt	250; 30	d1-3; 3wk	6	no	yes	40	no	40	Dmel	40	YES	48	42
P011	M	Metastatic_melanoma	Skin_nose	cutaneous	LMM	No_data	0.6	no	0	78	78	M1c	Distant_organ	Liver	748	High	81	81	81	1	DTIC; Cis-Pt	250; 30	d1-3; 3wk	2	no	yes	82	no	82	No_data	82	No_data	15	10
P012	M	Metastatic_melanoma	Shoulder	cutaneous	NM	No_data	3.7	No_data	No_data	36	36	M1a	Distant_skin	Chest	298	Normal	39	36	38	1	DTIC; Cis-Pt	250; 30	d1-3; 3wk	6	no	yes	39	no	40	No_data	40	No_data	11	0
P013	F	Metastatic_melanoma	Ear	cutaneous	NM	No_data	2.4	no	>6	52	52	M1a	Distant_skin	Head-and-neck	278	Normal	54	52	57	1	DTIC; Cis-Pt	250; 30	d1-3; 3wk	6	no	yes	57	no	58	No_data	58	No_data	38	36
P014	M	Metastatic_melanoma	Neck	cutaneous	nevoid MM	No_data	3.3	yes	>6	79	79	M1c	Distant_subcut	Head-and-neck	424	Normal	80	80	81	1	DTIC	800	d1; 3 wk	4	no	yes	81	no	82	Dmel	82	YES	20	9
P015	M	Primary_melanoma	Scalp	cutaneous	SSM	No_data	2.3	no	1-6	47	47	M1c	Distant_LN	Cervical	1824	High	47	47	47	1	DTIC; Cis-Pt	250; 30	d1-3; 3wk	6	no	yes	47	no	48	Dmel	48	YES	13	10
P015	M	Metastatic_melanoma	Scalp	cutaneous	SSM	No_data	2.3	no	1-6	47	47	M1c	Distant_LN	Cervical	1824	High	47	47	47	1	DTIC; Cis-Pt	250; 30	d1-3; 3wk	6	no	yes	47	no	48	Dmel	48	YES	13	10
P016	M	Metastatic_melanoma	Back	cutaneous	No_data	No_data	No_data	No_data	No_data	58	No_data	M1c	Distant_LN	Inguinal	459	Normal	70	69	70	1	DTIC; Cis-Pt	250; 30	d1-3; 3wk	2	no	yes	71	no	71	Dmel	71	YES	9	7
P017	F	Metastatic_melanoma	No_data	No_data	No_data	No_data	No_data	No_data	No_data	No_data	No_data	M1c	Distant_LN	Iliac	448	Normal	36	36	37	1	DTIC; Cis-Pt	250; 30	d1-3; 3wk	6	no	yes	37	no	37	Dmel	37	YES	12	7
P018	M	Metastatic_melanoma	No_data	No_data	No_data	No_data	No_data	No_data	No_data	No_data	No_data	M1c	Distant_organ	Omentum	1126	High	57	57	58	1	DTIC; Cis-Pt	250; 30	d1-3; 3wk	6	no	yes	58	no	58	Dmel	58	YES	7	6
P019	M	Metastatic_melanoma	Scalp	cutaneous	nevoid MM	No_data	1.25	no	1-6	37	37	M1c	Distant_organ	Spleen	533	High	37	37	37	1	DTIC; Cis-Pt	250; 30	d1-3; 3wk	5	no	yes	37	no	37	Dmel	37	YES	4	4
P020	F	Metastatic_melanoma	No_data	No_data	No_data	No_data	No_data	No_data	No_data	No_data	No_data	M1c	Distant_organ	Brain	315	Normal	51	51	52	1	DTIC; Cis-Pt	250; 30	d1-3; 3wk	1	no	yes	52	no	52	No_data	52	No_data	7	6
P021	M	Metastatic_melanoma	Back	cutaneous	SSM	No_data	3.46	yes	>6	54	54	M1c	Distant_LN	Inguinal	500	High	54	54	55	1	DTIC; Cis-Pt	250; 30	d1-3; 3wk	2	no	yes	55	no	56	No_data	56	No_data	17	6
P022	M	Metastatic_melanoma	No_data	cutaneous	MMNOS	No_data	12	no	>6	33	33	M1b	Distant_skin	Satellite	329	Normal	33	33	34	1	DTIC; Cis-Pt	250; 30	d1-3; 3wk	6	no	yes	35	no	36	Dmel	36	YES	33	27
P023	M	Primary_melanoma	No_data	mucosal	Sinonasal	RGP+VGP	Not_applicable	Not_applicable	Not_applicable	68	68	M1c	Distant_LN	Head-and-neck	9409	High	68	68	69	1	DTIC; Cis-Pt	250; 30	d1-3; 3wk	3	no	No_data	No_data	no	69	No_data	69	No_data	8	No_data
P024	F	Primary_melanoma	Foot	cutaneous	ALM	RGP+VGP	3.5	yes	1-6	55	55	M1a	Distant_skin	Leg	287	Normal	56	55	56	1	DTIC; Cis-Pt	250; 30	d1-3; 3wk	2	no	yes	56	no	57	Dmel	57	YES	12	6
P025	M	Primary_melanoma	Leg	cutaneous	SSM	RGP+VGP	4.37	yes	>6	59	59	M1c	Distant_organ	Spleen	358	Normal	62	59	59	1	DTIC; Cis-Pt	250; 30	d1-3; 3wk	6	no	yes	61	yes	Not_applicable	Not_applicable	67	no evidence of melanoma	68	-12
P026	F	Metastatic_melanoma	Back	cutaneous	SSM	No_data	1.2	no	1-6	33	33	M1c	Distant_skin	Back	291	Normal	42	42	43	1	DTIC; Cis-Pt	250; 30	d1-3; 3wk	4	no	yes	43	no	44	No_data	44	No_data	27	17
P027	F	Primary_melanoma	Leg	cutaneous	SSM	RGP+VGP	1.6	no	1-6	49	No_data	M1c	No_data	No_data	7508	High	No_data	49	49	1	DTIC; Cis-Pt	250; 30	d1-3; 3wk	2	no	yes	49	no	50	Dmel	50	YES	No_data	No_data
P028	M	Metastatic_melanoma	Leg	cutaneous	No_data	No_data	4.37	No_data	No_data	48	No_data	M1a	Distant_skin	Leg_lower	334	Normal	55	53	56	1	DTIC; Cis-Pt	250; 30	d1-3; 3wk	6	no	no	Not_applicable	yes	Not_applicable	Not_applicable	63	no progession of melanoma	100	100
P029	F	Metastatic_melanoma	Back	cutaneous	SSM	No_data	0.81	no	1-6	27	27	M1c	Distant_organ	Brain	263	Normal	34	34	34	1	DTIC; Cis-Pt	250; 30	d1-3; 3wk	6	no	yes	35	no	35	Dmel	35	YES	11	9
P030	M	Metastatic_melanoma	Leg_lower	cutaneous	SSM	No_data	5.3	no	>6	44	44	M1a	Distant_LN	Inguinal	297	Normal	47	46	48	1	DTIC; Cis-Pt	250; 30	d1-3; 3wk	6	no	yes	49	no	49	Dmel	49	YES	29	19
P031	M	Metastatic_melanoma	Back	cutaneous	SSM	No_data	1.03	no	>6	45	45	M1c	Distant_organ	Brain	427	Normal	49	49	49	1	DTIC; Cis-Pt	250; 30	d1-3; 3wk	2	no	yes	49	no	49	Dmel	49	YES	4	3
P032	M	Primary_melanoma	Toe	cutaneous	MMNOS	RGP+VGP	2.98	yes	>6	48	48	M1c	No_data	No_data	341	Normal	No_data	50	50	1	DTIC; Cis-Pt	250; 30	d1-3; 3wk	6	no	yes	50	no	50	Dmel	50	YES	No_data	No_data
P033	M	Primary_melanoma	Abdomen	cutaneous	NM	VGP	4.96	yes	1-6	69	No_data	M1c	Distant_organ	Peritoneum	252	Normal	70	70	70	1	DTIC; Carbo-Pt	250 mg/m2; AUC 5 d1	d1-3; 3wk	3	no	yes	70	no	70	Dmel	70	YES	5	2
P034	F	Metastatic_melanoma	No_data	No_data	No_data	No_data	No_data	No_data	No_data	No_data	No_data	M1c	Distant_LN	Inguinal	339	Normal	54	54	55	1	DTIC; Carbo-Pt	250 mg/m2; AUC 5 d1	d1-3; 3wk	2	no	yes	55	no	56	Dmel	56	YES	29	11
P035	M	Metastatic_melanoma	Back	cutaneous	SSM	No_data	0.34	no	0	67	67	M1c	Distant_organ	Parotid-gland	507	High	66	66	67	1	DTIC; Cis-Pt	250; 30	d1-3; 3wk	4	no	yes	67	no	67	Dmel	67	YES	6	3
P036	M	Metastatic_melanoma	Back	cutaneous	SSM	No_data	0.95	no	1-6	40	40	M1c	Distant_LN	Head-and-neck	290	Normal	41	41	41	1	DTIC; Cis-Pt	250; 30	d1-3; 3wk	5	no	yes	41	no	42	Dmel	42	YES	14	6
P037	F	Metastatic_melanoma	Leg_lower	cutaneous	No_data	No_data	No_data	No_data	No_data	No_data	73	M1b	Distant_LN	Inguinal	381	Normal	73	73	74	1	DTIC; Cis-Pt	250; 30	d1-3; 3wk	5	no	yes	75	no	81	No_data	81	No_data	90	16
P038	M	Metastatic_melanoma	Shoulder	cutaneous	SSM	No_data	1.22	No_data	No_data	57	57	M1c	Distant_organ	Pleura	466	Normal	59	59	59	1	DTIC; Cis-Pt	250; 30	d1-3; 3wk	4	no	yes	59	no	59	Dmel	59	YES	1	0
P039	F	Metastatic_melanoma	Leg_lower	cutaneous	SSM	No_data	2,0	yes	No_data	42	42	M1a	Distant_skin	Leg_lower	335	Normal	56	46	57	1	DTIC; Cis-Pt	250; 30	d1-3; 3wk	6	no	yes	57	no	58	No_data	58	No_data	34	21
P040	M	Metastatic_melanoma	Neck	cutaneous	SSM	No_data	7.2	no	>6	40	40	M1c	Distant_LN	Cervical	354	Normal	40	40	40	1	DTIC; Cis-Pt	250; 30	d1-3; 3wk	2	no	yes	40	yes	Not_applicable	Not_applicable	47	No_data	88	2
P041	F	Metastatic_melanoma	No_data	No_data	No_data	No_data	No_data	No_data	No_data	No_data	No_data	M1c	Distant_LN	Axillary	272	Normal	63	63	64	1	DTIC; Cis-Pt	250; 30	d1-3; 3wk	6	no	yes	64	no	65	No_data	65	No_data	15	11
P042	M	Metastatic_melanoma	No_data	cutaneous	MMNOS	No_data	4	No_data	1-6	53	53	M1a	Distant_subcut	Arm	334	Normal	66	59	67	1	DTIC; Cis-Pt	250; 30	d1-3; 3wk	6	no	yes	69	no	69	Dmel	69	YES	31	25
P043	M	Metastatic_melanoma	Thigh	cutaneous	SSM	No_data	1.18	no	1-6	52	52	M1c	Distant_organ	Muscle_leg_lower	621	High	57	57	57	1	DTIC; Cis-Pt	250; 30	d1-3; 3wk	6	no	yes	58	no	59	No_data	59	No_data	22	7
P044	M	Metastatic_melanoma	Scalp	cutaneous	SSM	No_data	1.92	no	>6	64	64	M1c	Distant_subcut	Abdomen	347	Normal	65	65	65	1	DTIC; Cis-Pt	250; 30	d1-3; 3wk	4	no	yes	65	no	66	Dmel	66	YES	10	4
P045	M	Metastatic_melanoma	Arm_upper	cutaneous	SSM	No_data	0.86	No_data	No_data	47	47	M1c	Distant_LN	Axillary	527	High	55	55	58	1	DTIC; Cis-Pt	250; 30	d1-3; 3wk	4	no	yes	58	no	58	No_data	58	No_data	42	41
P046	M	Metastatic_melanoma	Leg_lower	cutaneous	SSM	No_data	1.59	no	1-6	52	52	M1a	Distant_LN	Iliac	340	Normal	62	62	62	1	DTIC; Cis-Pt	250; 30	d1-3; 3wk	4	no	yes	63	no	63	No_data	63	No_data	18	9
P047	F	Metastatic_melanoma	Chest	cutaneous	SSM	No_data	1.31	no	1-6	45	45	M1c	Distant_organ	Bone_arm_upper	261	Normal	47	47	47	1	DTIC; Cis-Pt	250; 30	d1-3; 3wk	6	no	yes	48	no	48	Dmel	48	YES	8	8
P048	F	Metastatic_melanoma	Thigh	cutaneous	SSM	No_data	3.46	no	1-6	No_data	39	M1a	Distant_organ	Mammary-gland	432	Normal	46	46	46	1	DTIC; Cis-Pt	250; 30	d1-3; 3wk	4	no	yes	46	no	49	No_data	49	No_data	32	3
P049	M	Metastatic_melanoma	Lumbar	cutaneous	SSM	No_data	0.8	no	1-6	36	36	M1c	Distant_LN	Inguinal	366	Normal	45	45	50	1	DTIC; Cis-Pt	250; 30	d1-3; 3wk	6	no	yes	51	no	52	Dmel	52	YES	84	72
P050	M	Metastatic_melanoma	Leg_lower	cutaneous	NM	No_data	40	yes	>6	59	58	M1b	Distant_skin	Leg	278	Normal	59	59	61	2	DTIC; Cis-Pt	250; 30	d1-3; 3wk	7	no	yes	61	no	62	Dmel	62	YES	29	28
P051	F	Metastatic_melanoma	Leg_lower	cutaneous	SSM	No_data	1.28	no	1-6	46	46	M1c	Distant_LN	Inguinal	334	Normal	48	49	49	1	DTIC; Cis-Pt	250; 30	d1-3; 3wk	2	no	yes	49	no	50	Dmel	50	YES	24	11
P052	F	Primary_melanoma	No_data	mucosal	Sinonasal	RGP+VGP	Not_applicable	Not_applicable	Not_applicable	55	No_data	M1c	Distant_LN	Cervical	249	Normal	56	56	56	1	DTIC; Cis-Pt	250; 30	d1-3; 3wk	3	no	yes	56	no	56	Dmel	56	YES	4	3
P053	F	Primary_melanoma	Vulva	cutaneous	SSM	RGP+VGP	10	no	>6	No_data	62	M1c	Distant_subcut	Inguinal	606	High	62	62	62	1	DTIC; Cis-Pt	250; 30	d1-3; 3wk	6	no	yes	62	no	62	No_data	62	No_data	6	4
P054	M	Metastatic_melanoma	No_data	No_data	No_data	No_data	No_data	No_data	No_data	No_data	No_data	M1c	Distant_organ	Parotid-gland	342	Normal	78	78	78	1	DTIC; Cis-Pt	250; 30	d1-3; 3wk	6	yes	yes	79	no	79	Dmel	79	YES	17	11
P055	M	Metastatic_melanoma	Thigh	cutaneous	SSM	No_data	2.1	yes	>6	48	48	M1b	Distant_LN	Inguinal	388	Normal	51	51	54	1	DTIC; Cis-Pt	250; 30	d1-3; 3wk	6	no	yes	55	no	56	No_data	56	No_data	60	51
P056	M	Metastatic_melanoma	Back	cutaneous	SSM	No_data	5.5	No_data	No_data	77	77	M1b	Distant_LN	Axillary	342	Normal	78	79	79	1	DTIC; Cis-Pt	250; 30	d1-3; 3wk	6	no	yes	79	no	79	Dmel	79	YES	13	11
P057	M	Metastatic_melanoma	Head & neck	cutaneous	SSM	No_data	0,7	no	No_data	47	47	M1b	Distant_LN	Cervical	364	Normal	49	49	53	1	DTIC; Cis-Pt	250; 30	d1-3; 3wk	6	no	yes	53	no	54	Dmel	54	YES	55	48
P058	F	Metastatic_melanoma	Vulva	No_data	No_data	No_data	No_data	No_data	No_data	61	No_data	M1b	Distant_skin	Vulva	388	Normal	61	61	61	1	DTIC; Cis-Pt	250; 30	d1-3; 3wk	6	no	yes	62	no	62	Dmel	62	YES	8	7
P059	M	Primary_melanoma	Shoulder	cutaneous	SSM	RGP+VGP	2.05	no	>6	63	No_data	M1c	No_data	No_data	667	High	No_data	65	65	1	DTIC; Cis-Pt	250; 30	d1-3; 3wk	2	no	yes	65	no	65	Dmel	65	YES	No_data	No_data
P060	F	Metastatic_melanoma	Leg_lower	cutaneous	No_data	No_data	No_data	No_data	No_data	27	27	M1c	Distant_LN	Inguinal	560	High	29	30	30	1	DTIC; Cis-Pt	250; 30	d1-3; 3wk	1	no	yes	30	no	30	Dmel	30	YES	7	6
P061	F	Metastatic_melanoma	Leg_lower	cutaneous	MMNOS	No_data	4.32	no	>6	74	74	M1a	Distant_skin	Leg_lower	320	Normal	79	79	80	1	DTIC	1000	d1; 3 wk	6	no	yes	80	no	83	No_data	83	No_data	53	20
P062	F	Metastatic_melanoma	Arm_upper	cutaneous	NM	No_data	2	no	1-6	35	35	M1c	Distant_LN	Axillary	733	High	42	42	42	1	DTIC; Cis-Pt	250; 30	d1-3; 3wk	6	yes	yes	43	no	43	Dmel	43	YES	14	10
P063	F	Metastatic_melanoma	Arm_lower	cutaneous	SSM	No_data	5	yes	>6	74	No_data	M1c	Distant_LN	Axillary	420	Normal	75	75	75	1	DTIC; Cis-Pt	250; 30	d1-3; 3wk	No_data	No_data	No_data	No_data	no	75	No_data	75	No_data	7	No_data
P064	M	Metastatic_melanoma	Back	cutaneous	SSM	No_data	15	yes	>6	36	36	M1b	Distant_LN	Axillary	255	Normal	37	37	38	1	DTIC; Cis-Pt	250; 30	d1-3; 3wk	8	DTIC/carbo-Pt after 6 cycles	yes	39	no	39	No_data	39	No_data	27	25
P065	F	Metastatic_melanoma	Cheek	cutaneous	STUMP	No_data	No_data	No_data	No_data	57	57	M1c	Distant_organ	Parotid-gland	171	Normal	60	60	61	1	DTIC; Cis-Pt	250; 30	d1-3; 3wk	6	no	yes	61	no	62	Dmel	62	YES	24	18
P066	F	Metastatic_melanoma	Foot	cutaneous	ALM	No_data	10	no	1-6	62	62	M1c	Distant_LN	Inguinal	391	Normal	66	66	67	2	DTIC; Cis-Pt	250; 30	d1-3; 3wk	6	no	yes	68	no	69	Dmel	69	YES	25	14
P067	F	Metastatic_melanoma	Back	cutaneous	SSM	No_data	1.31	no	1-6	58	58	M1c	Distant_LN	Axillary	576	High	58	58	58	1	DTIC; Cis-Pt	250; 30	d1-3; 3wk	2	no	yes	59	no	59	No_data	59	No_data	4	3
P068	F	Metastatic_melanoma	Back	cutaneous	SSM	No_data	0.75	yes	>6	47	47	M1c	Distant_LN	Inguinal	318	Normal	48	48	49	1	DTIC; Cis-Pt	250; 30	d1-3; 3wk	6	no	yes	49	no	49	Dmel	49	YES	12	9
P069	F	Metastatic_melanoma	Skin_anal	cutaneous	SSM	No_data	4.9	yes	>6	73	73	M1a	Distant_skin	Perianal	368	Normal	73	73	73	1	DTIC; Cis-Pt	250; 30	d1-3; 3wk	1	no	yes	73	no	73	No_data	73	No_data	2	0
P069	F	Metastatic_melanoma	Skin_anal	cutaneous	SSM	No_data	4.9	yes	>6	73	73	M1a	Distant_skin	Perianal	368	Normal	73	73	73	1	DTIC; Cis-Pt	250; 30	d1-3; 3wk	1	no	yes	73	no	73	No_data	73	No_data	2	0
P070	F	Metastatic_melanoma	No_data	No_data	No_data	No_data	No_data	No_data	No_data	50	No_data	M1c	Distant_LN	Axillary	734	High	50	50	50	1	DTIC; Cis-Pt	250; 30	d1-3; 3wk	2	no	yes	50	no	50	No_data	50	No_data	7	5
P071	F	Metastatic_melanoma	Shoulder	cutaneous	MMNOS	No_data	4.1	yes	>6	61	61	M1c	Distant_LN	Axillary	488	High	62	62	62	1	DTIC; Cis-Pt	250; 30	d1-3; 3wk	2	no	yes	63	no	64	No_data	64	No_data	25	10
P072	F	Metastatic_melanoma	Eye	ocular	choroidal	Not_applicable	Not_applicable	Not_applicable	Not_applicable	38	38	M1c	Distant_organ	Liver	370	Normal	44	44	45	1	DTIC; Cis-Pt	250; 30	d1-3; 3wk	2	no	yes	45	no	47	No_data	47	No_data	30	10
P073	M	Metastatic_melanoma	Shoulder	cutaneous	SSM	No_data	1.12	no	>6	44	44	M1c	Distant_organ	Pleura	310	Normal	47	47	47	1	DTIC; Cis-Pt	250; 30	d1-3; 3wk	2	no	yes	47	no	47	No_data	47	No_data	2	1
P074	M	Metastatic_melanoma	No_data	No_data	No_data	No_data	No_data	No_data	No_data	No_data	No_data	M1c	Distant_organ	Pleura	337	Normal	56	56	56	1	DTIC; Cis-Pt	250; 30	d1-3; 3wk	6	no	yes	57	no	57	No_data	57	No_data	15	11

## Sheet: Filter1
Patient information			Primary_Melanoma									Metastatic_melanoma							Treatment information							Patient_follow-up							Survival information
patient_number	Sex	Melanoma_type	PM_location	PM_type	PM_subtype	PM_growth_phase	PM_thickness_mm	PM_ulceration	PM_mitoses	Age_at_PM_surgery	Age_at_PM_diagnosis	MM_staging	MM_site_general	MM_site_precision	MM_LDH_levels_U/L	MM_LDH_score	Age_at_MM_surgery	Age_at_MM_diagnosis	Age_at_chemo_start	Line_number	Treatment	Dose_mg/m2	Frequency;duration	Number_of_cycles	Dose_reduction_due_to_toxicity	Has_progressed	Age_at_progression	Is_alive	Age_at_death	Death_cause	Age_last_follow-up	Last_follow-up_evidence_of_cancer	OS_from_MM_surgery_months	PFS_from_MM_surgery_months
P001	F	Metastatic_melanoma	Back	cutaneous	SSM	No_data	1.7	no	1-6	43	43	M1c	Distant_organ	Bone rib	427	Normal	49	49	50	1	DTIC; Cis-Pt	250; 30	d1-3; 3wk	3	no	yes	50	no	50	Dmel	50	YES	6	3
P002	F	Metastatic_melanoma	Eye	ocular	No_data	Not_applicable	Not_applicable	Not_applicable	Not_applicable	43	43	M1c	Distant_organ	Liver	320	Normal	47	47	48	1	DTIC; Cis-Pt	250; 30	d1-3; 3wk	4	no	yes	48	No_data	No_data	No_data	No_data	No_data	No_data	10
P005	M	Metastatic_melanoma	Conjunctiva	mucosal	No_data	Not_applicable	Not_applicable	Not_applicable	Not_applicable	63	63	M1c	Distant_skin	Arm_upper	430	Normal	68	68	73	1	DTIC	800	d1; 3 wk	6	no	yes	75	no	78	No_data	78	No_data	126	82
P008	M	Metastatic_melanoma	Leg	cutaneous	MMNOS	No_data	No_data	No_data	No_data	No_data	No_data	M1c	Distant_skin	Leg_lower	481	High	72	72	73	1	DTIC; Cis-Pt	250; 30	d1-3; 3wk	6	no	yes	73	no	74	No_data	74	No_data	19	13
P009	F	Metastatic_melanoma	Thigh	cutaneous	SSM	No_data	3.78	yes	>6	40	40	M1c	Distant_LN	Inguinal	2967	High	41	41	42	1	DTIC; Cis-Pt	250; 30	d1-3; 3wk	6	yes	yes	42	no	43	Dmel	43	YES	23	19
P010	F	Metastatic_melanoma	Scalp	cutaneous	SSM	RGP+VGP	3.15	No_data	No_data	35	35	M1c	Distant_LN	Cervical	644	High	36	36	39	1	DTIC; Cis-Pt	250; 30	d1-3; 3wk	6	no	yes	40	no	40	Dmel	40	YES	48	42
P011	M	Metastatic_melanoma	Skin_nose	cutaneous	LMM	No_data	0.6	no	0	78	78	M1c	Distant_organ	Liver	748	High	81	81	81	1	DTIC; Cis-Pt	250; 30	d1-3; 3wk	2	no	yes	82	no	82	No_data	82	No_data	15	10
P013	F	Metastatic_melanoma	Ear	cutaneous	NM	No_data	2.4	no	>6	52	52	M1a	Distant_skin	Head-and-neck	278	Normal	54	52	57	1	DTIC; Cis-Pt	250; 30	d1-3; 3wk	6	no	yes	57	no	58	No_data	58	No_data	38	36
P014	M	Metastatic_melanoma	Neck	cutaneous	nevoid MM	No_data	3.3	yes	>6	79	79	M1c	Distant_subcut	Head-and-neck	424	Normal	80	80	81	1	DTIC	800	d1; 3 wk	4	no	yes	81	no	82	Dmel	82	YES	20	9
P015	M	Metastatic_melanoma	Scalp	cutaneous	SSM	No_data	2.3	no	1-6	47	47	M1c	Distant_LN	Cervical	1824	High	47	47	47	1	DTIC; Cis-Pt	250; 30	d1-3; 3wk	6	no	yes	47	no	48	Dmel	48	YES	13	10
P016	M	Metastatic_melanoma	Back	cutaneous	No_data	No_data	No_data	No_data	No_data	58	No_data	M1c	Distant_LN	Inguinal	459	Normal	70	69	70	1	DTIC; Cis-Pt	250; 30	d1-3; 3wk	2	no	yes	71	no	71	Dmel	71	YES	9	7
P017	F	Metastatic_melanoma	No_data	No_data	No_data	No_data	No_data	No_data	No_data	No_data	No_data	M1c	Distant_LN	Iliac	448	Normal	36	36	37	1	DTIC; Cis-Pt	250; 30	d1-3; 3wk	6	no	yes	37	no	37	Dmel	37	YES	12	7
P018	M	Metastatic_melanoma	No_data	No_data	No_data	No_data	No_data	No_data	No_data	No_data	No_data	M1c	Distant_organ	Omentum	1126	High	57	57	58	1	DTIC; Cis-Pt	250; 30	d1-3; 3wk	6	no	yes	58	no	58	Dmel	58	YES	7	6
P019	M	Metastatic_melanoma	Scalp	cutaneous	nevoid MM	No_data	1.25	no	1-6	37	37	M1c	Distant_organ	Spleen	533	High	37	37	37	1	DTIC; Cis-Pt	250; 30	d1-3; 3wk	5	no	yes	37	no	37	Dmel	37	YES	4	4
P020	F	Metastatic_melanoma	No_data	No_data	No_data	No_data	No_data	No_data	No_data	No_data	No_data	M1c	Distant_organ	Brain	315	Normal	51	51	52	1	DTIC; Cis-Pt	250; 30	d1-3; 3wk	1	no	yes	52	no	52	No_data	52	No_data	7	6
P021	M	Metastatic_melanoma	Back	cutaneous	SSM	No_data	3.46	yes	>6	54	54	M1c	Distant_LN	Inguinal	500	High	54	54	55	1	DTIC; Cis-Pt	250; 30	d1-3; 3wk	2	no	yes	55	no	56	No_data	56	No_data	17	6
P022	M	Metastatic_melanoma	No_data	cutaneous	MMNOS	No_data	12	no	>6	33	33	M1b	Distant_skin	Satellite	329	Normal	33	33	34	1	DTIC; Cis-Pt	250; 30	d1-3; 3wk	6	no	yes	35	no	36	Dmel	36	YES	33	27
P026	F	Metastatic_melanoma	Back	cutaneous	SSM	No_data	1.2	no	1-6	33	33	M1c	Distant_skin	Back	291	Normal	42	42	43	1	DTIC; Cis-Pt	250; 30	d1-3; 3wk	4	no	yes	43	no	44	No_data	44	No_data	27	17
P028	M	Metastatic_melanoma	Leg	cutaneous	No_data	No_data	4.37	No_data	No_data	48	No_data	M1a	Distant_skin	Leg_lower	334	Normal	55	53	56	1	DTIC; Cis-Pt	250; 30	d1-3; 3wk	6	no	no	Not_applicable	yes	Not_applicable	Not_applicable	63	no progession of melanoma	100	100
P029	F	Metastatic_melanoma	Back	cutaneous	SSM	No_data	0.81	no	1-6	27	27	M1c	Distant_organ	Brain	263	Normal	34	34	34	1	DTIC; Cis-Pt	250; 30	d1-3; 3wk	6	no	yes	35	no	35	Dmel	35	YES	11	9
P030	M	Metastatic_melanoma	Leg_lower	cutaneous	SSM	No_data	5.3	no	>6	44	44	M1a	Distant_LN	Inguinal	297	Normal	47	46	48	1	DTIC; Cis-Pt	250; 30	d1-3; 3wk	6	no	yes	49	no	49	Dmel	49	YES	29	19
P031	M	Metastatic_melanoma	Back	cutaneous	SSM	No_data	1.03	no	>6	45	45	M1c	Distant_organ	Brain	427	Normal	49	49	49	1	DTIC; Cis-Pt	250; 30	d1-3; 3wk	2	no	yes	49	no	49	Dmel	49	YES	4	3
P034	F	Metastatic_melanoma	No_data	No_data	No_data	No_data	No_data	No_data	No_data	No_data	No_data	M1c	Distant_LN	Inguinal	339	Normal	54	54	55	1	DTIC; Carbo-Pt	250 mg/m2; AUC 5 d1	d1-3; 3wk	2	no	yes	55	no	56	Dmel	56	YES	29	11
P035	M	Metastatic_melanoma	Back	cutaneous	SSM	No_data	0.34	no	0	67	67	M1c	Distant_organ	Parotid-gland	507	High	66	66	67	1	DTIC; Cis-Pt	250; 30	d1-3; 3wk	4	no	yes	67	no	67	Dmel	67	YES	6	3
P036	M	Metastatic_melanoma	Back	cutaneous	SSM	No_data	0.95	no	1-6	40	40	M1c	Distant_LN	Head-and-neck	290	Normal	41	41	41	1	DTIC; Cis-Pt	250; 30	d1-3; 3wk	5	no	yes	41	no	42	Dmel	42	YES	14	6
P037	F	Metastatic_melanoma	Leg_lower	cutaneous	No_data	No_data	No_data	No_data	No_data	No_data	73	M1b	Distant_LN	Inguinal	381	Normal	73	73	74	1	DTIC; Cis-Pt	250; 30	d1-3; 3wk	5	no	yes	75	no	81	No_data	81	No_data	90	16
P039	F	Metastatic_melanoma	Leg_lower	cutaneous	SSM	No_data	2	yes	No_data	42	42	M1a	Distant_skin	Leg_lower	335	Normal	56	46	57	1	DTIC; Cis-Pt	250; 30	d1-3; 3wk	6	no	yes	57	no	58	No_data	58	No_data	34	21
P040	M	Metastatic_melanoma	Neck	cutaneous	SSM	No_data	7.2	no	>6	40	40	M1c	Distant_LN	Cervical	354	Normal	40	40	40	1	DTIC; Cis-Pt	250; 30	d1-3; 3wk	2	no	yes	40	yes	Not_applicable	Not_applicable	47	No_data	88	2
P041	F	Metastatic_melanoma	No_data	No_data	No_data	No_data	No_data	No_data	No_data	No_data	No_data	M1c	Distant_LN	Axillary	272	Normal	63	63	64	1	DTIC; Cis-Pt	250; 30	d1-3; 3wk	6	no	yes	64	no	65	No_data	65	No_data	15	11
P042	M	Metastatic_melanoma	No_data	cutaneous	MMNOS	No_data	4	No_data	1-6	53	53	M1a	Distant_subcut	Arm	334	Normal	66	59	67	1	DTIC; Cis-Pt	250; 30	d1-3; 3wk	6	no	yes	69	no	69	Dmel	69	YES	31	25
P043	M	Metastatic_melanoma	Thigh	cutaneous	SSM	No_data	1.18	no	1-6	52	52	M1c	Distant_organ	Muscle_leg_lower	621	High	57	57	57	1	DTIC; Cis-Pt	250; 30	d1-3; 3wk	6	no	yes	58	no	59	No_data	59	No_data	22	7
P044	M	Metastatic_melanoma	Scalp	cutaneous	SSM	No_data	1.92	no	>6	64	64	M1c	Distant_subcut	Abdomen	347	Normal	65	65	65	1	DTIC; Cis-Pt	250; 30	d1-3; 3wk	4	no	yes	65	no	66	Dmel	66	YES	10	4
P045	M	Metastatic_melanoma	Arm_upper	cutaneous	SSM	No_data	0.86	No_data	No_data	47	47	M1c	Distant_LN	Axillary	527	High	55	55	58	1	DTIC; Cis-Pt	250; 30	d1-3; 3wk	4	no	yes	58	no	58	No_data	58	No_data	42	41
P046	M	Metastatic_melanoma	Leg_lower	cutaneous	SSM	No_data	1.59	no	1-6	52	52	M1a	Distant_LN	Iliac	340	Normal	62	62	62	1	DTIC; Cis-Pt	250; 30	d1-3; 3wk	4	no	yes	63	no	63	No_data	63	No_data	18	9
P047	F	Metastatic_melanoma	Chest	cutaneous	SSM	No_data	1.31	no	1-6	45	45	M1c	Distant_organ	Bone_arm_upper	261	Normal	47	47	47	1	DTIC; Cis-Pt	250; 30	d1-3; 3wk	6	no	yes	48	no	48	Dmel	48	YES	8	8
P048	F	Metastatic_melanoma	Thigh	cutaneous	SSM	No_data	3.46	no	1-6	No_data	39	M1a	Distant_organ	Mammary-gland	432	Normal	46	46	46	1	DTIC; Cis-Pt	250; 30	d1-3; 3wk	4	no	yes	46	no	49	No_data	49	No_data	32	3
P049	M	Metastatic_melanoma	Lumbar	cutaneous	SSM	No_data	0.8	no	1-6	36	36	M1c	Distant_LN	Inguinal	366	Normal	45	45	50	1	DTIC; Cis-Pt	250; 30	d1-3; 3wk	6	no	yes	51	no	52	Dmel	52	YES	84	72
P050	M	Metastatic_melanoma	Leg_lower	cutaneous	NM	No_data	40	yes	>6	59	58	M1b	Distant_skin	Leg	278	Normal	59	59	61	2	DTIC; Cis-Pt	250; 30	d1-3; 3wk	7	no	yes	61	no	62	Dmel	62	YES	29	28
P051	F	Metastatic_melanoma	Leg_lower	cutaneous	SSM	No_data	1.28	no	1-6	46	46	M1c	Distant_LN	Inguinal	334	Normal	48	49	49	1	DTIC; Cis-Pt	250; 30	d1-3; 3wk	2	no	yes	49	no	50	Dmel	50	YES	24	11
P054	M	Metastatic_melanoma	No_data	No_data	No_data	No_data	No_data	No_data	No_data	No_data	No_data	M1c	Distant_organ	Parotid-gland	342	Normal	78	78	78	1	DTIC; Cis-Pt	250; 30	d1-3; 3wk	6	yes	yes	79	no	79	Dmel	79	YES	17	11
P055	M	Metastatic_melanoma	Thigh	cutaneous	SSM	No_data	2.1	yes	>6	48	48	M1b	Distant_LN	Inguinal	388	Normal	51	51	54	1	DTIC; Cis-Pt	250; 30	d1-3; 3wk	6	no	yes	55	no	56	No_data	56	No_data	60	51
P056	M	Metastatic_melanoma	Back	cutaneous	SSM	No_data	5.5	No_data	No_data	77	77	M1b	Distant_LN	Axillary	342	Normal	78	79	79	1	DTIC; Cis-Pt	250; 30	d1-3; 3wk	6	no	yes	79	no	79	Dmel	79	YES	13	11
P057	M	Metastatic_melanoma	head & neck	cutaneous	SSM	No_data	0.7	no	No_data	47	47	M1b	Distant_LN	Cervical	364	Normal	49	49	53	1	DTIC; Cis-Pt	250; 30	d1-3; 3wk	6	no	yes	53	no	54	Dmel	54	YES	55	48
P058	F	Metastatic_melanoma	Vulva	No_data	No_data	No_data	No_data	No_data	No_data	61	No_data	M1b	Distant_skin	Vulva	388	Normal	61	61	61	1	DTIC; Cis-Pt	250; 30	d1-3; 3wk	6	no	yes	62	no	62	Dmel	62	YES	8	7
P060	F	Metastatic_melanoma	Leg_lower	cutaneous	No_data	No_data	No_data	No_data	No_data	27	27	M1c	Distant_LN	Inguinal	560	High	29	30	30	1	DTIC; Cis-Pt	250; 30	d1-3; 3wk	1	no	yes	30	no	30	Dmel	30	YES	7	6
P061	F	Metastatic_melanoma	Leg_lower	cutaneous	MMNOS	No_data	4.32	no	>6	74	74	M1a	Distant_skin	Leg_lower	320	Normal	79	79	80	1	DTIC	1000	d1; 3 wk	6	no	yes	80	no	83	No_data	83	No_data	53	20
P062	F	Metastatic_melanoma	Arm_upper	cutaneous	NM	No_data	2	no	1-6	35	35	M1c	Distant_LN	Axillary	733	High	42	42	42	1	DTIC; Cis-Pt	250; 30	d1-3; 3wk	6	yes	yes	43	no	43	Dmel	43	YES	14	10
P063	F	Metastatic_melanoma	Arm_lower	cutaneous	SSM	No_data	5	yes	>6	74	No_data	M1c	Distant_LN	Axillary	420	Normal	75	75	75	1	DTIC; Cis-Pt	250; 30	d1-3; 3wk	No_data	No_data	No_data	No_data	no	75	No_data	75	No_data	7	No_data
P064	M	Metastatic_melanoma	Back	cutaneous	SSM	No_data	15	yes	>6	36	36	M1b	Distant_LN	Axillary	255	Normal	37	37	38	1	DTIC; Cis-Pt	250; 30	d1-3; 3wk	8	DTIC/carbo-Pt after 6 cycles	yes	39	no	39	No_data	39	No_data	27	25
P065	F	Metastatic_melanoma	Cheek	cutaneous	STUMP	No_data	No_data	No_data	No_data	57	57	M1c	Distant_organ	Parotid-gland	171	Normal	60	60	61	1	DTIC; Cis-Pt	250; 30	d1-3; 3wk	6	no	yes	61	no	62	Dmel	62	YES	24	18
P066	F	Metastatic_melanoma	Foot	cutaneous	ALM	No_data	10	no	1-6	62	62	M1c	Distant_LN	Inguinal	391	Normal	66	66	67	2	DTIC; Cis-Pt	250; 30	d1-3; 3wk	6	no	yes	68	no	69	Dmel	69	YES	25	14
P067	F	Metastatic_melanoma	Back	cutaneous	SSM	No_data	1.31	no	1-6	58	58	M1c	Distant_LN	Axillary	576	High	58	58	58	1	DTIC; Cis-Pt	250; 30	d1-3; 3wk	2	no	yes	59	no	59	No_data	59	No_data	4	3
P068	F	Metastatic_melanoma	Back	cutaneous	SSM	No_data	0.75	yes	>6	47	47	M1c	Distant_LN	Inguinal	318	Normal	48	48	49	1	DTIC; Cis-Pt	250; 30	d1-3; 3wk	6	no	yes	49	no	49	Dmel	49	YES	12	9
P070	F	Metastatic_melanoma	No_data	No_data	No_data	No_data	No_data	No_data	No_data	50	No_data	M1c	Distant_LN	Axillary	734	High	50	50	50	1	DTIC; Cis-Pt	250; 30	d1-3; 3wk	2	no	yes	50	no	50	No_data	50	No_data	7	5
P071	F	Metastatic_melanoma	Shoulder	cutaneous	MMNOS	No_data	4.1	yes	>6	61	61	M1c	Distant_LN	Axillary	488	High	62	62	62	1	DTIC; Cis-Pt	250; 30	d1-3; 3wk	2	no	yes	63	no	64	No_data	64	No_data	25	10
P072	F	Metastatic_melanoma	Eye	ocular	choroidal	Not_applicable	Not_applicable	Not_applicable	Not_applicable	38	38	M1c	Distant_organ	Liver	370	Normal	44	44	45	1	DTIC; Cis-Pt	250; 30	d1-3; 3wk	2	no	yes	45	no	47	No_data	47	No_data	30	10
P073	M	Metastatic_melanoma	Shoulder	cutaneous	SSM	No_data	1.12	no	>6	44	44	M1c	Distant_organ	Pleura	310	Normal	47	47	47	1	DTIC; Cis-Pt	250; 30	d1-3; 3wk	2	no	yes	47	no	47	No_data	47	No_data	2	1
P074	M	Metastatic_melanoma	No_data	No_data	No_data	No_data	No_data	No_data	No_data	No_data	No_data	M1c	Distant_organ	Pleura	337	Normal	56	56	56	1	DTIC; Cis-Pt	250; 30	d1-3; 3wk	6	no	yes	57	no	57	No_data	57	No_data	15	11
