# Supplementary material for: Low expression of pro-apoptotic proteins Bax, Bak and Smac indicates prolonged progression-free survival in chemotherapy-treated metastatic melanoma
Source: Cell Death Dis. 2020 Feb 13;11(2):124. doi: 10.1038/s41419-020-2309-3 (PMC7018795; doi:10.1038/s41419-020-2309-3)
Supplement: Supplementary file 7 — Supplemental table 2 [file 41419_2020_2309_MOESM7_ESM.xlsx]

## Sheet: Key_abbreviations
Abbreviations	Column names
	TPP	Total Percent Positive
	API	Average Positive Intensity
	Total % SC	Percentage of positively stained cells per core
	OEI	Average intensity of staining per core
	H-score	Histoscore
	Tissue quality
	N	Normal tissue
	NT	Core with no tumour
	NC	Core position without tissue
	PA	Excluded by pathologist

## Sheet: Bcl-2
Sample information		Digital Image Analysis						Manual scoring
patient_number	Sample_type	TPP	1+	2+	3+	H-score	API	Total % SC	1+	2+	3+	3+-2+-1+	H-score	OEI	Tissue quality
P001	normal	1.1796	1.17267	0.00671488	0.000216609	1.18675	212.509	100	95	5	0	0-5-95	105	+1	OK
P001	tumour	74.399	54.542	17.5979	2.25918	96.5153	191.936	100	0	100	0	0-100-0	200	+2	OK
P001	tumour	56.0387	51.9716	3.9769	0.0902103	60.196	202.184	100	0	100	0	0-100-0	200	+2	OK
P002	normal	4.43028	4.2007	0.188082	0.0414979	4.70136	208.791	10	0	10	0	0-10-0	20	+2	OK
P002	normal	1.40427	1.35798	0.0429264	0.00335782	1.45391	210.647	5	5	0	0	0-0-5	5	+1	OK
P002	tumour	91.6958	9.6286	9.46245	72.6048	246.368	126.195	100	0	0	100	100-0-0	300	+3	OK
P002	tumour	98.0441	5.30473	8.09255	84.6468	275.43	119.184	100	0	0	100	100-0-0	300	+3	OK
P003	normal	27.784	27.6204	0.159273	0.0043991	27.9521	212.158	100	30	70	0	0-70-30	170	+2	OK
P003	normal	57.7697	41.6363	13.096	3.03734	76.9403	192.077	100	10	90	0	0-90-10	190	+2	OK
P003	tumour	86.8651	7.9472	28.9691	49.9488	215.732	147.98	100	0	100	0	0-100-0	200	+2	OK
P003	tumour	90.1463	13.1474	38.6108	38.3881	205.533	155.404	100	0	100	0	0-100-0	200	+2	OK
P004	normal	23.5788	21.0235	2.16677	0.3885	26.5225	202.792	20	0	18	2	2-18-0	42	+2	OK
P004	tumour	79.1344	64.2345	10.0197	4.88018	98.9144	197.257	100	60	30	10	10-30-60	150	+1	OK
P004	tumour	97.3536	17.5769	31.4306	48.3461	225.476	151.823	100	0	70	30	30-70-0	230	+2	OK
P005	normal	15.6923	14.4458	1.05255	0.193905	17.1326	206.263	5	0	4	1	1-4-0	11	+2	OK
P005	tumour	0.40087	0.381731	0.0164046	0.0027341	0.422742	210.744	0	0	0	0	0-0-0	0	+0	OK
P006	normal	8.7435	7.59446	0.819848	0.329198	10.2218	201.571	5	0	2	3	3-2-0	13	+3	OK
P006	normal	22.6377	18.6837	3.28672	0.667352	27.2592	198.641	10	0	10	0	0-10-0	20	+2	OK
P006	tumour	30.0165	24.8831	4.19275	0.940664	36.0906	199.047	100	0	100	0	0-100-0	200	+2	OK
P006	tumour	42.0687	32.3294	7.70293	2.03631	53.8442	195.055	100	0	100	0	0-100-0	200	+2	OK
P007	normal	8.87543	8.05112	0.708849	0.115465	9.81521	204.882	10	0	8	2	2-8-0	22	+2	OK
P007	tumour													NT	excluded_NT
P007	tumour	24.5689	18.425	4.81532	1.32851	32.0412	194.172	100	0	100	0	0-100-0	200	+2	OK
P008	normal	9.198	8.70433	0.420211	0.0734604	9.76513	208.314	15	0	15	0	0-15-0	30	+2	OK
P008	normal	11.1505	9.78943	1.12501	0.2361	12.7477	202.523	20	0	18	2	2-18-0	42	+2	OK
P008	tumour	67.0944	37.1618	22.0748	7.85783	104.885	182.568	100	0	100	0	0-100-0	200	+2	OK
P008	tumour	89.2573	47.7323	28.0996	13.4254	144.208	179.975	100	0	100	0	0-100-0	200	+2	OK
P009	normal	76.2962	55.0974	17.269	3.92985	101.425	191.297	80	0	70	10	10-70-0	170	+2	OK
P009	normal	38.9492	33.5176	4.87768	0.553877	44.9346	200.438	0	0	0	0	0-0-0	0	+0	OK
P009	tumour	5.93946	5.89797	0.0376664	0.00382627	5.98478	214.796	35	30	5	0	0-5-30	40	+1	OK
P009	tumour	1.06052	1.05589	0.00453721	9.38733e-05	1.06525	216.326	0	0	0	0	0-0-0	0	+0	OK
P010	normal	86.9886	43.2272	27.5518	16.2096	146.96	177.08	90	0	70	20	20-70-0	200	+2	OK
P010	normal	84.006	38.29	29.5778	16.1382	145.86	175.335	75	0	65	10	10-65-0	160	+2	OK
P010	tumour	78.4175	61.077	15.0542	2.28633	98.0444	194.821	100	0	100	0	0-100-0	200	+2	OK
P010	tumour	55.6159	37.4367	13.0892	5.09005	78.8852	189.617	100	5	95	0	0-95-5	195	+2	OK
P011	normal	4.68042	4.36962	0.255249	0.0555458	5.04676	207.602	25	20	5	0	0-5-20	30	+1	OK
P011	normal	4.6379	4.46619	0.16484	0.00687259	4.81649	209.303	25	20	5	0	0-5-20	30	+1	OK
P011	tumour	99.2636	7.20889	39.1462	52.9085	244.227	149.294	100	0	98	2	2-98-0	202	+2	OK
P011	tumour	98.8678	5.87671	26.2181	66.7731	258.632	139.684	100	0	98	2	2-98-0	202	+2	OK
P012	normal													NC	excluded_NC
P012	normal													NC	excluded_NC
P012	tumour	92.2942	52.6928	34.046	5.55544	137.451	183.592	100	15	85	0	0-85-15	185	+2	OK
P012	tumour	82.3111	51.2566	25.2229	5.83164	119.197	185.587	100	0	100	0	0-100-0	200	+2	OK
P013	normal	4.17804	3.91031	0.240561	0.0271671	4.47293	208.635	1	0	0	1	1-0-0	3	+3	OK
P013	normal	8.72382	8.25928	0.414051	0.0504941	9.23886	207.648	1	0	0	1	1-0-0	3	+3	OK
P013	tumour	93.1434	60.3935	26.496	6.25391	132.147	186.667	100	0	100	0	0-100-0	200	+2	OK
P013	tumour	54.9424	52.3859	2.41493	0.141525	57.6403	206.393	100	10	90	0	0-90-10	190	+2	OK
P014	normal	7.00445	6.26839	0.649552	0.0865061	7.82701	202.897	10	0	10	0	0-10-0	20	+2	OK
P014	tumour	89.9084	43.5024	32.1721	14.2339	150.548	177.583	100	0	99	1	1-99-0	201	+2	OK
P014	tumour	94.5316	52.0746	30.8422	11.6148	148.603	180.968	100	0	99	1	1-99-0	201	+2	OK
P015	normal	89.6131	56.9811	27.9344	4.69763	126.943	186.224	60	20	20	20	20-20-20	120	+3	OK
P015	normal	74.62	62.0319	11.3137	1.27435	88.4823	196.823	70	20	45	5	5-45-20	125	+2	OK
P015	normal	3.66345	3.58667	0.0749366	0.00183668	3.74205	210.641	5	0	5	0	0-5-0	10	+2	OK
P015	tumour	85.0421	70.787	13.6035	0.651637	99.9489	195.943	100	0	100	0	0-100-0	200	+2	OK
P015	tumour	73.3499	67.2035	5.65134	0.495068	79.9914	202.611	100	0	100	0	0-100-0	200	+2	OK
P016	normal	5.83643	5.27445	0.443604	0.118378	6.51679	204.401	2	0	0	2	2-0-0	6	+3	OK
P016	tumour	71.8629	58.1367	12.8139	0.912338	86.5015	195.476	95	0	95	0	0-95-0	190	+2	OK
P016	tumour	78.9291	63.6622	14.408	0.858897	95.0549	194.868	100	0	100	0	0-100-0	200	+2	OK
P017	tumour	71.0245	49.7546	15.7314	5.53853	97.833	190.454	100	0	100	0	0-100-0	200	+2	OK
P017	tumour	94.3603	40.3168	37.3021	16.7414	165.145	174.691	100	0	100	0	0-100-0	200	+2	OK
P018	normal	47.1441	42.2227	4.35978	0.561607	52.6271	202.58	100	5	95	0	0-95-5	195	+2	OK
P018	tumour	86.4044	57.2673	21.7153	7.42186	122.963	187.465	100	0	100	0	0-100-0	200	+2	OK
P018	tumour	60.6638	54.5377	5.59691	0.529164	67.319	201.618	100	0	100	0	0-100-0	200	+2	OK
P019	normal	22.7019	18.7563	2.85445	1.09111	27.7385	200.313	80	65	13	2	2-13-65	97	+1	OK
P019	normal	27.3244	22.4209	3.40541	1.49802	33.7258	199.69	90	75	13	2	2-13-75	107	+1	OK
P019	tumour														excluded_PA
P019	tumour														excluded_PA
P020	normal	0.555563	0.551186	0.00403594	0.000341503	0.560282	214.004	0	0	0	0	0-0-0	0	+0	OK
P020	tumour	58.3617	51.3504	6.2426	0.768727	66.1418	201.487	100	10	90	0	0-90-10	190	+2	OK
P020	tumour	75.6314	59.3833	14.1127	2.1355	94.0152	195.024	100	0	100	0	0-100-0	200	+2	OK
P021	normal	5.81181	5.6717	0.131513	0.00860105	5.96053	209.783	3	0	2	1	1-2-0	7	+2	OK
P021	tumour													NT	excluded_NT
P022	normal	13.0789	12.7284	0.312404	0.0380981	13.4675	210.278	15	0	14	1	1-14-0	31	+2	OK
P023	normal	59.9075	35.6389	15.0886	9.18003	93.3562	184.294	100	0	100	0	0-100-0	200	+2	OK
P023	normal	15.8773	12.8041	2.26219	0.811	19.7615	197.97	100	0	100	0	0-100-0	200	+2	OK
P023	tumour	85.3859	36.0731	25.766	23.5468	158.245	170.63	100	0	90	10	10-90-0	210	+2	OK
P023	tumour	51.7034	30.26	13.7093	7.73402	80.8807	183.185	100	0	98	2	2-98-0	202	+2	OK
P024	normal	5.22016	5.01835	0.184344	0.0174694	5.43945	209.814	15	0	13	2	2-13-0	32	+2	OK
P024	normal	5.93298	5.63531	0.276801	0.0208705	6.25152	208.008	10	0	9	1	1-9-0	21	+2	OK
P024	tumour	56.8294	51.2228	5.31988	0.286725	62.7227	201.903	100	0	100	0	0-100-0	200	+2	OK
P024	tumour	17.64	16.581	0.806406	0.2526	18.9516	208.574	95	5	90	0	0-90-5	185	+2	OK
P025	tumour	77.3791	33.2981	22.4666	21.6145	143.075	172.065	100	0	98	2	2-98-0	202	+2	OK
P025	tumour	85.6977	56.8802	22.8132	6.00424	120.519	187.274	100	0	100	0	0-100-0	200	+2	OK
P026	normal													NC	excluded_NC
P026	normal													NC	excluded_NC
P026	tumour	54.5122	50.8775	3.44996	0.18479	58.3318	204.335	100	15	85	0	0-85-15	185	+2	OK
P026	tumour	56.8722	42.8374	9.44493	4.58986	75.4968	193.329	100	10	90	0	0-90-10	190	+2	OK
P027	normal	4.21835	4.00194	0.199027	0.0173804	4.45214	207.559	2	0	1	1	1-1-0	5	+3	OK
P028	normal	2.70815	2.57482	0.113986	0.0193497	2.86084	208.537	2	0	2	0	0-2-0	4	+2	OK
P028	normal	2.78618	2.73834	0.0418593	0.0059799	2.84	212.011	5	0	5	0	0-5-0	10	+2	OK
P028	tumour	53.1176	36.5999	13.7799	2.73783	72.3732	190.13	100	0	100	0	0-100-0	200	+2	OK
P028	tumour	77.4712	44.7248	25.3824	7.36405	117.582	183.845	100	0	100	0	0-100-0	200	+2	OK
P029	tumour	0.757939	0.700476	0.0466046	0.0108576	0.826258	205.065	0	0	0	0	0-0-0	0	+0	OK
P029	tumour	7.18891	7.12064	0.0609809	0.00729501	7.26449	214.447	100	98	2	0	0-2-98	102	+1	OK
P030	normal	64.0402	26.8078	14.0853	23.1471	124.42	166.359	50	0	30	20	20-30-0	120	+2	OK
P030	normal	85.7635	31.4831	22.8525	31.4278	171.472	164.078	85	0	65	20	20-65-0	190	+2	OK
P030	tumour	98.741	6.95566	14.875	76.9103	267.437	131.307	100	0	0	100	100-0-0	300	+3	OK
P030	tumour	99.1467	6.20383	18.1628	74.7801	266.87	134.132	100	0	0	100	100-0-0	300	+3	OK
P031	tumour	81.7097	62.8427	17.1041	1.76295	102.34	193.834	100	0	100	0	0-100-0	200	+2	OK
P031	tumour	92.3843	42.6189	29.4765	20.2889	162.439	174.658	100	0	95	5	5-95-0	205	+2	OK
P032	normal	5.82801	5.28891	0.448724	0.0903844	6.45751	204.597	15	0	15	0	0-15-0	30	+2	OK
P032	normal	8.83025	8.52978	0.284391	0.01608	9.1468	209.322	15	10	5	0	0-5-10	20	+1	OK
P032	tumour	54.2956	48.1771	5.57159	0.546891	60.961	201.078	100	0	100	0	0-100-0	200	+2	OK
P032	tumour	45.7709	41.3991	3.76774	0.604079	50.7468	203.291	100	5	95	0	0-95-5	195	+2	OK
P033	normal	7.70588	7.47726	0.211399	0.0172251	7.95173	209.715	5	0	5	0	0-5-0	10	+2	OK
P033	normal	7.50706	7.38907	0.111858	0.00612728	7.63117	211.062	10	0	9	1	1-9-0	21	+2	OK
P034	tumour	98.7555	4.80718	11.7772	82.1711	274.875	120.703	100	0	0	100	100-0-0	300	+3	OK
P034	tumour	99.5595	3.93934	7.7959	87.8243	283.004	113.661	100	0	0	100	100-0-0	300	+3	OK
P035	normal	5.66408	5.53141	0.126305	0.00636908	5.80313	210.886	20	0	20	0	0-20-0	40	+2	OK
P035	tumour	83.9521	66.9019	16.1229	0.927305	101.93	194.914	100	0	100	0	0-100-0	200	+2	OK
P035	tumour	77.1904	52.5434	21.0472	3.59979	105.437	189.757	100	0	100	0	0-100-0	200	+2	OK
P036	normal	9.27227	8.91192	0.333745	0.0265966	9.6592	208.694	2	0	0	2	2-0-0	6	+3	OK
P036	normal	4.77045	4.53446	0.215402	0.0205845	5.02702	208.425	5	0	5	0	0-5-0	10	+2	OK
P036	tumour	60.1914	57.6449	2.41318	0.13332	62.8712	207.02	100	20	80	0	0-80-20	180	+2	OK
P036	tumour	83.1262	71.0765	10.6348	1.41488	96.5907	197.748	100	0	100	0	0-100-0	200	+2	OK
P037	normal	6.65519	6.54463	0.108312	0.00224376	6.76799	209.637	5	0	5	0	0-5-0	10	+2	OK
P037	normal	20.6098	18.6454	1.81387	0.150534	22.7247	203.018	20	0	15	5	5-15-0	45	+2	OK
P037	tumour													NT	excluded_NT
P038	normal													NC	excluded_NC
P038	tumour														excluded_PA
P038	tumour	19.0702	18.4339	0.597856	0.0385049	19.7451	209.304	70	20	50	0	0-50-20	120	+2	OK
P039	normal	3.74392	3.63057	0.105827	0.00751434	3.86477	209.527	15	0	15	0	0-15-0	30	+2	OK
P039	normal	2.78747	2.53018	0.233658	0.0236328	3.06839	205.493	5	0	5	0	0-5-0	10	+2	OK
P039	tumour	53.7393	52.9658	0.753755	0.0197232	54.5325	209.53	100	0	100	0	0-100-0	200	+2	OK
P039	tumour	51.921	50.8777	1.0069	0.0364861	53.001	208.974	100	0	100	0	0-100-0	200	+2	OK
P040	normal	8.84745	7.52139	1.08013	0.245928	10.4194	201.222	2	0	0	2	2-0-0	6	+3	OK
P040	normal	12.3361	9.81963	1.92821	0.588269	15.4409	197.856	10	0	5	5	5-5-0	25	+3	OK
P040	tumour													NT	excluded_NT
P040	tumour	53.3133	33.8157	11.4369	8.06069	80.8716	185.886	100	0	95	5	5-95-0	205	+2	OK
P041	normal	70.5422	46.1453	20.3507	4.04613	98.9851	186.981	50	0	40	10	10-40-0	110	+2	OK
P041	normal	0.570291	0.556921	0.0118275	0.00154272	0.585204	212.417	0	0	0	0	0-0-0	0	+0	OK
P041	tumour														excluded_PA
P041	tumour	12.2267	11.341	0.667607	0.218117	13.3306	208.459	25	25	0	0	0-0-25	25	+1	OK
P042	normal	3.25482	3.22681	0.0275409	0.00047159	3.28331	212.865	2	0	2	0	0-2-0	4	+2	OK
P042	tumour	83.0479	61.7466	16.9487	4.35254	108.702	192.346	100	0	100	0	0-100-0	200	+2	OK
P042	tumour	90.6576	62.3652	23.568	4.72442	123.674	189.254	100	0	100	0	0-100-0	200	+2	OK
P043	normal	6.62089	6.38868	0.0760579	0.156143	7.00922	208.52	90	0	90	0	0-90-0	180	+2	OK
P043	tumour	65.8824	64.1409	1.71576	0.0257933	67.6498	205.563	100	0	100	0	0-100-0	200	+2	OK
P043	tumour	90.8493	68.2615	21.458	1.12982	114.567	192.17	100	0	100	0	0-100-0	200	+2	OK
P044	normal	0.739123	0.557401	0.0716346	0.110088	1.03093	193.861	0	0	0	0	0-0-0	0	+0	OK
P044	normal	0.541323	0.529176	0.0119475	0.000199125	0.553668	212.839	10	10	0	0	0-0-10	10	+1	OK
P044	tumour	95.3545	45.4807	39.5142	10.3596	155.588	178.038	100	0	100	0	0-100-0	200	+2	OK
P044	tumour	96.4321	32.675	46.6096	17.1475	177.337	171.48	100	0	100	0	0-100-0	200	+2	OK
P045	normal	75.2054	32.8673	22.6293	19.7087	137.252	172.526	100	0	95	5	5-95-0	205	+2	OK
P045	normal	73.9029	29.2792	22.472	22.1518	140.679	169.065	100	0	95	5	5-95-0	205	+2	OK
P045	tumour	87.4312	35.8507	28.4958	23.0848	162.097	170.32	100	0	95	5	5-95-0	205	+2	OK
P045	tumour	95.335	29.5957	29.5833	36.1559	197.23	161.505	100	0	90	10	10-90-0	210	+2	OK
P046	normal														excluded_PA
P046	normal	0.29118	0.290668	0.00051144	0	0.291691	214.683	0	0	0	0	0-0-0	0	+0	OK
P046	tumour	90.7156	49.5876	31.0288	10.0992	141.943	181.436	100	0	100	0	0-100-0	200	+2	OK
P046	tumour	43.0751	28.0078	12.4077	2.65956	60.8019	188.224	100	0	100	0	0-100-0	200	+2	OK
P047	tumour	1.91355	1.85758	0.0529524	0.00302097	1.97255	211.714	0	0	0	0	0-0-0	0	+0	OK
P047	tumour	2.84916	2.82371	0.0229029	0.00254785	2.87716	214.816	0	0	0	0	0-0-0	0	+0	OK
P048	tumour													NC	excluded_NC
P048	tumour													NC	excluded_NC
P049	normal	88.1342	42.4906	30.4331	15.2105	148.988	178.671	100	100	0	0	0-0-100	100	+1	OK
P049	normal	50.4258	38.9489	9.6859	1.79098	63.6936	194.843	60	0	45	15	15-45-0	135	+2	OK
P049	tumour	38.7641	34.4606	3.35408	0.949369	44.0169	206.183	100	90	10	0	0-10-90	110	+1	OK
P049	tumour	35.971	27.1707	6.48952	2.31078	47.0821	196.989	100	100	0	0	0-0-100	100	+1	OK
P050	normal													NC	excluded_NC
P050	normal	8.08657	7.85619	0.219265	0.0111118	8.32806	209.523	10	0	10	0	0-10-0	20	+2	OK
P050	tumour	95.0992	28.2389	29.123	37.7373	199.697	161.735	100	0	98	2	2-98-0	202	+2	OK
P050	tumour	97.5173	40.9477	35.2793	21.2902	175.377	172.437	100	5	95	0	0-95-5	195	+2	OK
P051	normal	78.6298	53.3859	20.366	4.87786	108.751	188.945	80	10	60	10	10-60-10	160	+2	OK
P051	normal	79.5573	53.5825	20.4878	5.48698	111.019	187.932	80	10	60	10	10-60-10	160	+2	OK
P051	tumour	63.0605	54.6405	7.18769	1.23229	72.7127	200.467	100	0	100	0	0-100-0	200	+2	OK
P051	tumour	89.177	73.8113	14.1916	1.17413	105.717	194.74	100	0	100	0	0-100-0	200	+2	OK
P052	tumour	12.3906	11.6487	0.628133	0.113829	13.2465	207.787	60	50	10	0	0-10-50	70	+1	OK
P052	tumour	18.0956	16.8133	1.15673	0.125565	19.5035	206.153	70	50	20	0	0-20-50	90	+1	OK
P053	tumour	46.5236	41.3842	4.75563	0.383758	52.0467	201.908	100	0	100	0	0-100-0	200	+2	OK
P053	tumour	78.4678	66.8916	10.6945	0.881759	90.9259	198.88	100	0	100	0	0-100-0	200	+2	OK
P054	normal	79.2318	39.4062	20.7271	19.0985	138.156	175.697	80		70	10	10-70-0	170	+2	OK
P054	tumour	83.1467	57.5116	21.5836	4.05149	112.833	189.951	100	0	100	0	0-100-0	200	+2	OK
P054	tumour	80.891	67.1503	13.0692	0.671449	95.303	196.686	100	0	100	0	0-100-0	200	+2	OK
P055	normal	0.44269	0.439012	0.00341541	0.000262724	0.446631	214.198	2	0	2	0	0-2-0	4	+2	OK
P055	normal	88.1119	51.3684	27.5611	9.18242	134.038	183.313	100	0	90	10	10-90-0	210	+2	OK
P055	tumour	12.6811	12.5396	0.13298	0.00846466	12.831	213.264	100	95	5	0	0-5-95	105	+1	OK
P055	tumour	2.52624	2.51514	0.0103621	0.000732676	2.53806	214.222	80	78	2	0	0-2-78	82	+1	OK
P056	normal	92.4274	38.9166	37.0064	16.5043	162.442	174.905	80	0	70	10	10-70-0	170	+2	OK
P056	normal	92.5089	33.9496	34.9136	23.6457	174.714	170.252	90	0	80	10	10-80-0	190	+2	OK
P056	tumour	56.0916	43.9205	10.5148	1.65634	69.9191	195.664	15	0	15	0	0-15-0	30	+2	OK
P056	tumour	76.608	35.8539	26.2224	14.5317	131.894	176.527	90	0	90	0	0-90-0	180	+2	OK
P057	normal	0.942841	0.909968	0.0315741	0.00129868	0.977012	210.562	2	0	2	0	0-2-0	4	+2	OK
P057	normal	0.384293	0.382641	0.00165262	0	0.385946	214.609	100	98	2	0	0-2-98	102	+1	OK
P057	tumour	77.8683	49.3652	18.4634	10.0397	116.411	185.537	100	0	98	2	2-98-0	202	+2	OK
P057	tumour	49.4017	48.617	0.77981	0.00482261	50.1911	207.499	100	0	100	0	0-100-0	200	+2	OK
P058	normal														excluded_PA
P058	normal	0.801518	0.794028	0.00659547	0.000894301	0.809902	214.306	1	1	0	0	0-0-1	1	+1	OK
P058	tumour	5.58611	5.56919	0.0156237	0.001291	5.60431	215.971	100	95	5	0	0-5-95	105	+1	OK
P058	tumour	12.0292	12.0221	0.00696988	4.97848e-05	12.0362	216.295	100	90	10	0	0-10-90	110	+1	OK
P059	normal													NC	excluded_NC
P059	normal	3.61129	3.54077	0.0667371	0.00378365	3.6856	211.289	5	0	5	0	0-5-0	10	+2	OK
P059	tumour	69.1107	56.9221	11.0971	1.09158	82.391	197.071	100	10	90	0	0-90-10	190	+2	OK
P059	tumour	70.7636	62.9985	7.12862	0.636509	79.1653	200.152	100	0	100	0	0-100-0	200	+2	OK
P060	normal	55.7414	41.7738	11.0246	2.94306	72.6522	192.962	40	0	30	10	10-30-0	90	+2	OK
P060	normal	56.1613	38.6793	12.9326	4.54937	78.1926	189.802	60	0	50	10	10-50-0	130	+2	OK
P060	tumour	36.1355	31.22	4.13286	0.782628	41.8336	201.309	90	10	80	0	0-80-10	170	+2	OK
P060	tumour	1.26847	1.24173	0.0242591	0.00248361	1.2977	212.916	0	0	0	0	0-0-0	0	+0	OK
P061	normal	3.59617	3.37646	0.1844	0.0353152	3.85121	207.505	5	0	3	2	2-3-0	12	+2	OK
P061	normal	8.83783	8.68029	0.14546	0.0120797	9.00745	211.656	1	0	1	0	0-1-0	2	+2	OK
P061	tumour													NC	excluded_NC
P061	tumour													NC	excluded_NC
P062	normal	10.0697	9.79219	0.258361	0.0191378	10.3663	210.326	95	0	95	0	0-95-0	190	+2	OK
P062	tumour	74.9199	63.1097	10.7189	1.09132	87.8215	197.346	100	0	100	0	0-100-0	200	+2	OK
P062	tumour	87.3496	74.1427	12.1701	1.03678	101.593	197.519	100	0	100	0	0-100-0	200	+2	OK
P063	normal	1.70714	1.66695	0.0376643	0.0025312	1.74987	210.887	5	0	5	0	0-5-0	10	+2	OK
P063	normal	26.182	25.5167	0.642341	0.0229529	26.8702	208.981	100	20	80	0	0-80-20	180	+2	OK
P063	tumour	18.1337	17.8494	0.267974	0.016371	18.4345	211.156	80	60	20	0	0-20-60	100	+1	OK
P063	tumour	72.3766	59.6747	11.0819	1.62002	86.6986	197.161	100	20	80	0	0-80-20	180	+2	OK
P064	normal	63.2038	51.2242	10.1762	1.80338	76.9867	196.081	40	0	30	10	10-30-0	90	+2	OK
P064	normal	66.869	45.6424	15.6566	5.56999	93.6656	189.088	40	0	25	15	15-25-0	95	+2	OK
P064	tumour														excluded_PA
P064	tumour														excluded_PA
P065	normal	3.6887	3.57033	0.112368	0.00600125	3.81307	209.64	10	0	10	0	0-10-0	20	+2	OK
P065	normal	94.4779	47.2911	35.2876	11.8992	153.564	178.518	95	0	80	15	15-80-0	205	+2	OK
P065	tumour	35.9102	24.6085	9.44082	1.8609	49.0728	189.889	0	0	0	0	0-0-0	0	+0	OK
P065	tumour	1.08719	1.07688	0.00905382	0.00125966	1.09877	214.686	0	0	0	0	0-0-0	0	+0	OK
P066	normal	51.8704	27.249	14.8523	9.76905	86.2608	178.984	50	0	30	20	20-30-0	120	+2	OK
P066	normal	26.684	17.2988	6.67499	2.71012	38.7791	187.53	15	0	10	5	5-10-0	35	+2	OK
P066	tumour	39.7827	38.6346	1.10544	0.0426936	40.9736	208.51	100	70	30	0	0-30-70	130	+1	OK
P066	tumour	56.4373	54.3703	1.95494	0.112027	58.6163	207.041	100	20	80	0	0-80-20	180	+2	OK
P067	normal	70.8129	42.0233	17.8932	10.8964	110.499	182.998	100	0	100	0	0-100-0	200	+2	OK
P067	tumour	11.0249	11.002	0.0180269	0.00487394	11.0527	215.27	100	70	30	0	0-30-70	130	+1	OK
P067	tumour	14.2285	14.1778	0.043053	0.00764532	14.2868	214.547	100	70	30	0	0-30-70	130	+1	OK
P068	normal	71.6242	69.2816	2.27032	0.072265	74.039	205.957	100	10	90	0	0-90-10	190	+2	OK
P068	normal	61.9874	49.6437	10.508	1.8356	76.1665	196.441	98	0	98	0	0-98-0	196	+2	OK
P068	tumour													NT	excluded_NT
P068	tumour	87.254	64.353	20.812	2.089	112.244	190.742	100	0	100	0	0-100-0	200	+2	OK
P069	normal	9.48662	8.36737	0.871168	0.248086	10.854	204.009	15	0	10	5	5-10-0	35	+2	OK
P069	normal	5.32251	4.82	0.411104	0.0914029	5.91642	205.758	10	0	8	2	2-8-0	22	+2	OK
P069	normal	28.3736	21.0521	3.89881	3.42268	39.1178	193.662	15	0	5	10	10-5-0	40	+3	OK
P069	tumour	50.8339	49.8095	0.997875	0.0265221	51.8848	209.491	100	60	40	0	0-40-60	140	+1	OK
P069	tumour	19.8535	19.4973	0.326284	0.0298785	20.2395	211.644	80	50	30	0	0-30-50	110	+1	OK
P069	tumour	83.5067	64.4113	15.5383	3.55712	106.159	193.806	100	0	100	0	0-100-0	200	+2	OK
P069	tumour	88.6925	45.7765	26.0585	16.8575	148.466	178.731	100	0	95	5	5-95-0	205	+2	OK
P070	normal	23.6115	22.6876	0.856742	0.0671955	24.6027	209.081	20	0	20	0	0-20-0	40	+2	OK
P070	normal	21.2763	19.2952	1.50103	0.48006	23.7374	206.798	95	85	10	0	0-10-85	105	+1	OK
P070	tumour	20.6744	20.5017	0.162762	0.00993358	20.857	213.35	100	90	10	0	0-10-90	110	+1	OK
P070	tumour	10.9924	10.8464	0.123617	0.0223767	11.1608	213.469	100	95	5	0	0-5-95	105	+1	OK
P071	normal	72.4249	35.6224	23.8848	12.9177	122.145	177.933	50	10	30	10	10-30-10	100	+2	OK
P071	normal	4.25089	4.01459	0.216411	0.0198939	4.50709	207.889	2	0	2	0	0-2-0	4	+2	OK
P071	tumour	98.0119	65.6062	28.6693	3.73643	134.154	186.953	100	0	100	0	0-100-0	200	+2	OK
P071	tumour	95.951	68.8805	24.711	2.35953	125.381	188.762	100	0	100	0	0-100-0	200	+2	OK
P072	tumour	99.7378	4.49209	10.2383	85.0074	279.991	123.221	100	0	0	100	100-0-0	300	+3	OK
P072	tumour	94.4775	13.011	16.4265	65.0399	240.984	139.234	100	0	0	100	100-0-0	300	+3	OK
P073	tumour	8.09568	7.82241	0.215122	0.058144	8.42709	211.457	60	40	20	0	0-20-40	80	+1	OK
P073	tumour	4.55964	4.45234	0.0925041	0.0147944	4.68173	211.128	50	20	30	0	0-30-20	80	+2	OK
P074	tumour	0.230938	0.227196	0.00265175	0.00109016	0.23577	213.08	0	0	0	0	0-0-0	0	+0	OK
P074	tumour	0.724382	0.715383	0.00830607	0.000692172	0.734072	213.491	0	0	0	0	0-0-0	0	+0	OK

## Sheet: Bcl-xL
Sample information		Digital Image Analysis						Manual scoring
patient_number	Sample_type	TPP	1+	2+	3+	H-score	API	Total % SC	1+	2+	3+	3+-2+-1+	H-score	OEI	Tissue quality
P001	normal	89.9314	56.7867	24.1248	9.01991	132.096	185.518	100	0	0	100	100-0-0	300	+3	OK
P001	tumour	92.2943	65.3688	24.8478	2.07774	121.298	190.127	100	0	100	0	0-100-0	200	+2	OK
P001	tumour	94.5655	47.8198	36.548	10.1978	151.509	180.274	100	0	100	0	0-100-0	200	+2	OK
P002	normal	84.4345	64.7902	13.6389	6.00541	110.084	194.501	100	0	15	85	85-15-0	285	+3	OK
P002	normal	99.4624	9.84542	14.2377	75.3792	264.459	130.052	100	0	0	100	100-0-0	300	+3	OK
P002	tumour	97.4258	25.3911	30.7821	41.2526	210.713	161.058	100	0	90	10	10-90-0	210	+2	OK
P002	tumour	97.8046	15.3344	7.94031	74.5298	254.805	138.385	100	0	0	100	100-0-0	300	+3	OK
P003	normal	97.1239	24.4724	24.071	48.5806	218.356	154.324	100	0	75	25	25-75-0	225	+2	OK
P003	normal	95.332	34.6895	16.8607	43.7819	199.756	160.681	100	0	40	60	60-40-0	260	+3	OK
P003	tumour	99.2733	20.72	54.9277	23.6256	201.452	164.698	100	0	100	0	0-100-0	200	+2	OK
P003	tumour	98.9897	38.6916	46.8258	13.4723	172.76	173.819	100	0	100	0	0-100-0	200	+2	OK
P004	normal	93.7892	42.6394	21.0905	30.0593	174.998	170.158	100	0	0	100	100-0-0	300	+3	OK
P004	tumour	97.7963	7.93752	33.8138	56.045	243.7	145.315	100	0	90	10	10-90-0	210	+2	OK
P004	tumour	99.3586	5.22393	10.2902	83.8444	277.338	125.67	100	0	15	85	85-15-0	285	+3	OK
P005	normal	96.1337	45.5158	23.1945	27.4235	174.175	172.874	100	0	0	100	100-0-0	300	+3	OK
P005	tumour	84.2446	57.5921	17.0726	9.57989	120.477	187.241	100	0	100	0	0-100-0	200	+2	OK
P006	normal	62.4614	53.2466	6.76236	2.45243	74.1286	201.026	100	0	90	10	10-90-0	210	+2	OK
P006	normal	67.0358	48.3129	12.8138	5.90908	91.6678	192.176	80	0	60	20	20-60-0	180	+2	OK
P006	tumour	73.4408	42.3104	17.0372	14.0932	118.664	182.558	100	0	90	10	10-90-0	210	+2	OK
P006	tumour	84.4447	36.0452	24.6962	23.7033	156.548	172.46	100	0	90	10	10-90-0	210	+2	OK
P007	normal	85.4518	54.4379	22.6057	8.40817	124.874	186.864	100	0	85	15	15-85-0	215	+2	OK
P007	tumour														excluded_NT
P007	tumour	76.9153	61.3863	11.4748	4.05411	96.4983	196.342	100	0	95	5	5-95-0	205	+2	OK
P008	normal	90.2155	59.6733	21.6431	8.89914	129.657	188.011	100	0	90	10	10-90-0	210	+2	OK
P008	normal	88.1603	55.7543	21.5285	10.8774	131.444	185.807	100	0	85	15	15-85-0	215	+2	OK
P008	tumour	96.5604	21.121	19.406	56.0334	228.033	146.787	100	0	0	100	100-0-0	300	+3	OK
P008	tumour	99.6914	6.45344	13.9752	79.2627	272.192	129.517	100	0	5	95	95-5-0	295	+3	OK
P009	normal	85.3194	59.3672	22.2193	3.7329	115.005	189.179	100	0	100	0	0-100-0	200	+2	OK
P009	normal	77.4748	65.3443	11.177	0.953595	90.559	197.875	100	0	99	1	1-99-0	201	+2	OK
P009	tumour	99.2911	16.4389	28.9259	53.9264	236.07	148.362	100	0	80	20	20-80-0	220	+2	OK
P009	tumour	98.181	19.1751	40.4106	38.5952	215.782	159.004	100	0	99	1	1-99-0	201	+2	OK
P010	normal	90.823	54.9628	30.0441	5.81609	132.499	184.85	100	0	98	2	2-98-0	202	+2	OK
P010	normal	70.4407	56.9367	11.65	1.85395	85.7986	196.219	100	0	100	0	0-100-0	200	+2	OK
P010	tumour	97.2965	26.4065	35.934	34.9561	203.143	161.29	100	0	80	20	20-80-0	220	+2	OK
P010	tumour	96.1234	25.9571	39.8879	30.2784	196.568	163.694	100	0	90	10	10-90-0	210	+2	OK
P011	normal	97.4967	10.3692	13.1884	73.9392	258.563	133.696	100	0	80	20	20-80-0	220	+2	OK
P011	normal	99.4554	9.82718	17.7925	71.8357	260.919	140.087	100	0	70	30	30-70-0	230	+2	OK
P011	tumour	99.6218	1.57535	10.1883	87.8581	285.526	130.868	100	0	90	10	10-90-0	210	+2	OK
P011	tumour	99.6421	2.91576	18.0787	78.6476	275.016	136.228	100	0	70	30	30-70-0	230	+2	OK
P012	normal														excluded_NC
P012	normal														excluded_NC
P012	tumour	98.6063	13.1531	48.0019	37.4514	221.511	157.801	100	0	95	5	5-95-0	205	+2	OK
P012	tumour	96.3063	12.9487	14.2826	69.0749	248.739	140.105	100	0	85	15	15-85-0	215	+2	OK
P013	normal	64.1883	56.9343	6.26101	0.992999	72.4353	202.782	100	0	95	5	5-95-0	205	+2	OK
P013	normal	69.4362	56.3479	9.61318	3.47509	85.9995	198.351	100	0	85	15	15-85-0	215	+2	OK
P013	tumour	99.3294	12.7001	35.6875	50.9417	236.9	151.463	100	0	80	20	20-80-0	220	+2	OK
P013	tumour	97.0997	27.9211	34.6111	34.5675	200.846	163.247	100	0	85	15	15-85-0	215	+2	OK
P014	normal	34.0324	22.9939	6.23113	4.8074	49.8783	188.932	15	0	0	15	15-0-0	45	+3	OK
P014	tumour	98.7927	22.2871	40.5541	35.9516	211.25	160.404	100	0	95	5	5-95-0	205	+2	OK
P014	tumour	99.7045	4.35867	21.7961	73.5498	268.6	136.471	100	0	80	20	20-80-0	220	+2	OK
P015	normal	74.1539	64.5898	8.24662	1.31743	85.0354	199.705	100	0	98	2	2-98-0	202	+2	OK
P015	normal	45.8857	43.2195	2.55005	0.11618	48.6681	205.354	100	0	100	0	0-100-0	200	+2	OK
P015	normal	75.9164	66.0915	7.24453	2.58036	88.3216	199.744	100	0	90	10	10-90-0	210	+2	OK
P015	tumour	94.2145	23.9169	33.2557	37.0419	201.554	161.51	100	0	88	12	12-88-0	212	+2	OK
P015	tumour	94.9208	26.5773	35.698	32.6455	195.91	163.286	100	0	85	15	15-85-0	215	+2	OK
P016	normal	72.7044	58.64	10.2236	3.84072	90.6094	197.139	100	0	70	30	30-70-0	230	+2	OK
P016	tumour	93.9345	11.5043	23.4525	58.9776	235.342	147.394	100	0	92	8	8-92-0	208	+2	OK
P016	tumour	97.9148	6.20968	10.5569	81.1482	270.768	131.662	100	0	85	15	15-85-0	215	+2	OK
P017	tumour	96.5521	33.769	37.9956	24.7875	184.123	168.781	100	0	90	10	10-90-0	210	+2	OK
P017	tumour	98.839	10.5968	33.6286	54.6137	241.695	149.52	100	0	90	10	10-90-0	210	+2	OK
P018	normal	86.479	33.7698	28.5172	24.1921	163.38	171.057	100	0	98	2	2-98-0	202	+2	OK
P018	tumour	99.3495	11.4191	25.6839	62.2465	249.526	144.628	100	0	100	0	0-100-0	200	+2	OK
P018	tumour	97.6171	18.7941	25.3422	53.4808	229.921	152.577	100	0	100	0	0-100-0	200	+2	OK
P019	normal	99.5693	17.4448	38.4677	43.6568	225.351	153.871	100	0	60	40	40-60-0	240	+2	OK
P019	normal	99.5723	15.303	37.6015	46.6677	230.509	152.528	100	0	60	40	40-60-0	240	+2	OK
P019	tumour														excluded_PA
P019	tumour														excluded_PA
P020	normal	74.2104	50.5103	19.4399	4.26016	102.171	189.406	85	0	80	5	5-80-0	175	+2	OK
P020	tumour	97.882	27.9829	39.8205	30.0786	197.86	164.529	100	0	95	5	5-95-0	205	+2	OK
P020	tumour	96.8488	22.675	35.1749	38.9988	210.021	159.176	100	0	95	5	5-95-0	205	+2	OK
P021	normal	88.9904	67.7069	14.3184	6.96507	117.239	193.752	100	0	90	10	10-90-0	210	+2	OK
P021	tumour														excluded_NT
P022	normal	82.2658	44.9299	15.3164	22.0194	141.621	177.81	100	0	30	70	70-30-0	270	+3	OK
P023	normal	98.6674	39.836	26.4796	32.3517	189.85	166.425	100	0	10	90	90-10-0	290	+3	OK
P023	normal	83.7604	58.6372	18.6702	6.45304	115.337	191.147	100	0	80	20	20-80-0	220	+2	OK
P023	tumour	96.0056	28.0481	29.4254	38.5321	202.495	161.714	100	0	60	40	40-60-0	240	+2	OK
P023	tumour	91.145	49.1848	25.6418	16.3184	149.424	179.313	100	0	95	5	5-95-0	205	+2	OK
P024	normal	72.6006	59.0533	10.3842	3.16312	89.311	197.439	100	0	98	2	2-98-0	202	+2	OK
P024	normal	66.8462	55.1572	9.70251	1.98651	80.5218	198.322	100	0	98	2	2-98-0	202	+2	OK
P024	tumour	90.7021	33.1174	23.7536	33.831	182.118	164.583	100	0	10	90	90-10-0	290	+3	OK
P024	tumour	94.6811	45.9578	33.5768	15.1465	158.551	177.731	100	0	80	20	20-80-0	220	+2	OK
P025	tumour	98.8403	18.0982	21.4844	59.2578	238.84	144.746	100	0	10	90	90-10-0	290	+3	OK
P025	tumour	97.912	15.0374	25.6678	57.2068	237.993	148.17	100	0	15	85	85-15-0	285	+3	OK
P026	normal														excluded_NC
P026	normal														excluded_NC
P026	tumour	94.886	25.8211	25.6008	43.4641	207.415	159.597	100	0	0	100	100-0-0	300	+3	OK
P026	tumour	87.5801	58.9239	24.5761	4.08006	120.316	188.892	100	0	85	15	15-85-0	215	+2	OK
P027	normal	85.6452	70.6023	10.2598	4.78312	105.471	198.59	100	0	90	10	10-90-0	210	+2	OK
P028	normal	87.5607	58.2727	21.0119	8.27614	125.125	189.872	100	0	25	75	75-25-0	275	+3	OK
P028	normal	71.0993	66.805	4.01969	0.274626	75.6682	206.278	100	0	95	5	5-95-0	205	+2	OK
P028	tumour	92.5328	32.1344	22.7761	37.6224	190.554	162.35	100	0	0	100	100-0-0	300	+3	OK
P028	tumour	96.9281	18.11	21.7394	57.0787	232.825	148.623	100	0	0	100	100-0-0	300	+3	OK
P029	tumour	92.2691	50.8898	27.8131	13.5662	147.214	180.786	100	0	97	3	3-97-0	203	+2	OK
P029	tumour	92.1027	14.2552	28.5115	49.336	219.286	152.304	100	0	95	5	5-95-0	205	+2	OK
P030	normal	89.1587	37.2147	33.3748	18.5691	159.672	173.912	100	0	85	15	15-85-0	215	+2	OK
P030	normal	94.5673	37.8703	38.8737	17.8233	169.088	173.362	100	0	90	10	10-90-0	210	+2	OK
P030	tumour	98.744	17.3062	30.0166	51.4213	231.603	152.434	100	0	92	8	8-92-0	208	+2	OK
P030	tumour	99.3081	10.803	27.9752	60.5299	248.343	146.677	100	0	92	8	8-92-0	208	+2	OK
P031	tumour	97.9201	11.6549	23.5239	62.7414	246.927	143.029	100	0	70	30	30-70-0	230	+2	OK
P031	tumour	98.5592	7.8523	16.2496	74.4573	263.723	134.938	100	0	30	70	70-30-0	270	+3	OK
P032	normal	60.9056	41.2536	12.9913	6.66073	87.2184	189.591	100	0	85	15	15-85-0	215	+2	OK
P032	normal	76.2833	56.1341	12.5474	7.60177	104.034	192.609	100	0	85	15	15-85-0	215	+2	OK
P032	tumour	97.3124	20.683	31.4959	45.1334	219.075	155.402	100	0	80	20	20-80-0	220	+2	OK
P032	tumour	99.088	18.0853	32.8835	48.1192	228.21	152.591	100	0	60	40	40-60-0	240	+2	OK
P033	normal	95.161	72.6542	12.3886	10.1181	127.786	194.329	100	0	0	100	100-0-0	300	+3	OK
P033	normal	90.9949	48.5067	24.8415	17.6466	151.13	178.669	100	0	20	80	80-20-0	280	+3	OK
P034	tumour	99.7608	3.73591	14.5173	81.5077	277.293	129.16	100	0	70	30	30-70-0	230	+2	OK
P034	tumour	99.242	4.53251	9.20536	85.5041	279.455	126.136	100	0	60	40	40-60-0	240	+2	OK
P035	normal	93.0955	46.2877	26.7909	20.0169	159.92	177.181	100	0	0	100	100-0-0	300	+3	OK
P035	tumour	96.162	28.4265	33.4118	34.3237	198.221	162.976	100	0	99	1	1-99-0	201	+2	OK
P035	tumour	96.2598	23.7316	33.0881	39.4402	208.228	159.248	100	0	97	3	3-97-0	203	+2	OK
P036	normal	82.3615	59.3725	18.3766	4.61248	109.963	193.206	100	0	90	10	10-90-0	210	+2	OK
P036	normal	77.4105	67.2379	8.12455	2.04799	89.631	202.154	100	0	90	10	10-90-0	210	+2	OK
P036	tumour	98.7218	21.8129	39.7365	37.1723	212.803	159.828	100	0	90	10	10-90-0	210	+2	OK
P036	tumour	98.629	36.4172	46.3188	15.8931	176.734	172.699	100	0	95	5	5-95-0	205	+2	OK
P037	normal	94.3175	67.0777	15.1	12.1398	133.697	189.151	100	0	70	30	30-70-0	230	+2	OK
P037	normal	94.3257	56.4933	17.1126	20.7197	152.878	181.327	100	0	30	70	70-30-0	270	+3	OK
P037	tumour														excluded_NT
P038	normal														excluded_NC
P038	tumour														excluded_PA
P038	tumour	96.5305	33.1139	34.5001	28.9165	188.864	167.446	100	0	80	20	20-80-0	220	+2	OK
P039	normal	88.2718	62.47	18.003	7.79881	121.872	190.863	100	0	40	60	60-40-0	260	+3	OK
P039	normal	79.0674	59.7983	14.0884	5.18073	103.517	194.246	100	0	30	70	70-30-0	270	+3	OK
P039	tumour	98.1578	18.9239	29.0217	50.2122	227.604	153.973	100	0	98	2	2-98-0	202	+2	OK
P039	tumour	99.1798	8.95073	15.7163	74.5128	263.922	133.046	100	0	80	20	20-80-0	220	+2	OK
P040	normal	89.0394	64.4123	18.6949	5.93212	119.599	191.366	100	0	60	40	40-60-0	240	+2	OK
P040	normal	71.8469	66.0166	5.41922	0.411158	78.0885	203.217	100	0	90	10	10-90-0	210	+2	OK
P040	tumour														excluded_NT
P040	tumour	85.6737	78.1207	6.78596	0.767025	93.9937	201.148	100	0	98	2	2-98-0	202	+2	OK
P041	normal	88.5745	48.9301	28.4	11.2443	139.463	181.384	100	0	90	10	10-90-0	210	+2	OK
P041	normal	54.8404	45.0505	7.07522	2.71469	67.3451	198.638	100	0	90	10	10-90-0	210	+2	OK
P041	tumour														excluded_PA
P041	tumour	96.9585	5.50932	13.9443	77.5049	265.913	131.836	100	0	60	40	40-60-0	240	+2	OK
P042	normal	94.1879	61.9923	21.8712	10.3243	136.708	186.939	100	0	80	20	20-80-0	220	+2	OK
P042	tumour	98.9965	8.70349	16.8434	73.4496	262.739	132.471	100	0	0	100	100-0-0	300	+3	OK
P042	tumour	99.277	6.82142	16.1266	76.329	268.062	132.137	100	0	0	100	100-0-0	300	+3	OK
P043	normal	89.5124	42.3809	21.9547	25.1768	161.821	173.325	100	0	0	100	100-0-0	300	+3	OK
P043	tumour	95.8397	18.2697	27.9827	49.5874	222.997	151.972	100	0	95	5	5-95-0	205	+2	OK
P043	tumour	99.4335	7.93986	18.6677	72.8259	263.753	136.742	100	0	97	3	3-97-0	203	+2	OK
P044	normal	28.4365	21.7199	5.1368	1.57982	36.733	193.773	25	0	10	15	15-10-0	65	+3	OK
P044	normal	31.1566	28.8754	1.91112	0.370152	33.8081	206.051	15	0	5	10	10-5-0	40	+3	OK
P044	tumour	98.9348	12.4412	37.6492	48.8444	234.273	152.464	100	0	99	1	1-99-0	201	+2	OK
P044	tumour	97.4138	11.9098	33.8604	51.6437	234.562	151.239	100	0	99	1	1-99-0	201	+2	OK
P045	normal	76.0071	43.7992	17.9231	14.2849	122.5	180.821	100	0	85	15	15-85-0	215	+2	OK
P045	normal	74.9061	46.698	17.5898	10.6183	113.733	184.062	100	0	90	10	10-90-0	210	+2	OK
P045	tumour	94.03	21.0599	29.0327	43.9374	210.937	155.029	100	0	85	15	15-85-0	215	+2	OK
P045	tumour	96.8458	27.9783	32.3509	36.5166	202.23	161.275	100	0	85	15	15-85-0	215	+2	OK
P046	normal														excluded_PA
P046	normal	22.7178	18.2309	4.0358	0.451149	27.6559	197.6	10	0	0	10	10-0-0	30	+3	OK
P046	tumour	95.3909	25.3394	32.5516	37.4999	202.942	159.545	100	0	60	40	40-60-0	240	+2	OK
P046	tumour	71.3984	43.8224	19.661	7.91497	106.889	185.564	100	0	80	20	20-80-0	220	+2	OK
P047	tumour	92.0191	37.5392	24.8704	29.6095	176.108	168.598	100	0	70	30	30-70-0	230	+2	OK
P047	tumour	98.2527	22.8288	29.5833	45.8406	219.517	154.92	100	0	60	40	40-60-0	240	+2	OK
P048	tumour														excluded_NC
P048	tumour														excluded_NC
P049	normal	94.2262	53.5586	31.5067	9.16091	144.055	182.053	100	0	70	30	30-70-0	230	+2	OK
P049	normal	79.4867	61.8843	14.7998	2.80267	99.8919	194.44	100	0	95	5	5-95-0	205	+2	OK
P049	tumour	98.808	21.6303	26.36	50.8178	226.803	152.003	100	0	70	30	30-70-0	230	+2	OK
P049	tumour	93.0888	40.8537	28.243	23.9921	169.316	171.912	100	0	80	20	20-80-0	220	+2	OK
P050	normal														excluded_NC
P050	normal	54.9027	36.6917	8.85976	9.35124	82.4649	187.755	100	0	85	15	15-85-0	215	+2	OK
P050	tumour	97.0816	44.6457	43.2507	9.18521	158.703	178.103	100	0	100	0	0-100-0	200	+2	OK
P050	tumour	98.6158	41.1848	44.8642	12.5667	168.613	175.448	100	0	100	0	0-100-0	200	+2	OK
P051	normal	71.8981	65.4417	6.13896	0.317468	78.672	201.462	100	0	100	0	0-100-0	200	+2	OK
P051	normal	71.6673	63.0564	7.98245	0.628528	80.9069	199.81	100	0	100	0	0-100-0	200	+2	OK
P051	tumour	98.1171	45.4184	36.0076	16.6911	167.507	175.974	100	0	90	10	10-90-0	210	+2	OK
P051	tumour	99.0071	30.1962	39.2267	29.5842	197.402	164.569	100	0	70	30	30-70-0	230	+2	OK
P052	tumour	91.4969	34.9662	27.917	28.6137	176.641	168.497	100	0	95	5	5-95-0	205	+2	OK
P052	tumour	95.7279	34.7273	33.0475	27.9531	184.682	167.995	100	0	95	5	5-95-0	205	+2	OK
P053	tumour														excluded_NA
P053	tumour	96.5809	29.4625	27.9555	39.1629	202.862	161.429	100	0	0	100	100-0-0	300	+3	OK
P054	normal	87.5353	44.2552	29.7817	13.4984	144.314	178.548	100	0	85	15	15-85-0	215	+2	OK
P054	tumour	99.0428	7.83166	16.0636	75.1475	265.402	128.552	100	0	0	100	100-0-0	300	+3	OK
P054	tumour	98.4564	8.19832	15.9581	74.3	263.015	130.44	100	0	0	100	100-0-0	300	+3	OK
P055	normal	49.62	42.1563	5.98207	1.48158	58.5652	200.317	100	0	80	20	20-80-0	220	+2	OK
P055	normal	89.4368	46.3713	33.267	9.79857	142.301	180.207	100	0	90	10	10-90-0	210	+2	OK
P055	tumour	99.6055	7.38177	20.323	71.9008	263.73	134.954	100	0	5	95	95-5-0	295	+3	OK
P055	tumour	99.5811	13.3261	34.2398	52.0153	237.851	149.67	100	0	10	90	90-10-0	290	+3	OK
P056	normal	96.7291	43.1186	44.8324	8.77818	159.118	177.711	100	0	92	8	8-92-0	208	+2	OK
P056	normal	89.8699	56.138	29.5945	4.13736	127.739	186.175	100	0	95	5	5-95-0	205	+2	OK
P056	tumour	89.2029	58.1392	27.3116	3.75206	124.019	187.564	100	0	100	0	0-100-0	200	+2	OK
P056	tumour	87.7676	55.1407	29.307	3.31977	123.714	186.912	100	0	100	0	0-100-0	200	+2	OK
P057	normal	21.4508	19.8841	1.35519	0.211565	23.2291	206.644	60	0	60	0	0-60-0	120	+2	OK
P057	normal	94.0922	56.8948	23.5797	13.6177	144.907	182.508	100	0	60	40	40-60-0	240	+2	OK
P057	tumour	99.4435	19.2011	33.2858	46.9567	226.643	154.051	100	0	85	15	15-85-0	215	+2	OK
P057	tumour	97.9765	32.7776	43.1213	22.0776	185.253	169.19	100	0	98	2	2-98-0	202	+2	OK
P058	normal	37.6008	32.0573	3.95332	1.59011	44.7343	200.965	100	0	95	5	5-95-0	205	+2	OK
P058	normal	63.4864	51.3209	9.33938	2.8261	78.478	196.79	100	0	100	0	0-100-0	200	+2	OK
P058	tumour	97.3959	22.9051	33.3242	41.1666	213.053	158.86	100	0	98	2	2-98-0	202	+2	OK
P058	tumour	98.4146	19.1102	37.1433	42.1611	219.88	157.91	100	0	100	0	0-100-0	200	+2	OK
P059	normal														excluded_NC
P059	normal	80.9859	41.2951	14.154	25.5369	146.214	174.135	100	0	70	30	30-70-0	230	+2	OK
P059	tumour	61.6524	60.088	1.46858	0.0958903	63.3128	207.636	100	0	100	0	0-100-0	200	+2	OK
P059	tumour	80.2832	73.4621	6.36927	0.451876	87.5563	201.074	100	0	100	0	0-100-0	200	+2	OK
P060	normal	86.8473	59.4863	22.8652	4.49578	118.704	189.698	100	0	100	0	0-100-0	200	+2	OK
P060	normal	88.6668	62.7861	22.6213	3.25939	117.807	190.237	100	0	98	2	2-98-0	202	+2	OK
P060	tumour	94.1341	53.0348	34.4454	6.65385	141.887	182.637	100	0	99	1	1-99-0	201	+2	OK
P060	tumour	99.3981	25.3045	43.796	30.2976	203.789	163.472	100	0	97	3	3-97-0	203	+2	OK
P061	normal	76.0029	67.86	7.0658	1.07712	85.2229	202.362	100	0	85	15	15-85-0	215	+2	OK
P061	normal	66.4516	62.7327	3.35459	0.364282	70.5347	207.017	100	0	75	25	25-75-0	225	+2	OK
P061	tumour														excluded_NC
P061	tumour														excluded_NC
P062	normal	81.3387	63.5257	10.3014	7.51153	106.663	196.115	100	0	85	15	15-85-0	215	+2	OK
P062	tumour	94.7808	11.3763	11.1427	72.2618	250.447	136.305	100	0	60	40	40-60-0	240	+2	OK
P062	tumour	98.7742	7.22725	9.84623	81.7008	272.022	130.784	100	0	80	20	20-80-0	220	+2	OK
P063	normal	49.9239	37.4768	8.15659	4.29054	66.6616	194.165	100	0	97	3	3-97-0	203	+2	OK
P063	normal	96.584	30.0577	31.8978	34.6285	197.739	163.498	100	0	75	25	25-75-0	225	+2	OK
P063	tumour	95.2954	45.3086	36.3485	13.6384	158.921	177.079	100	0	98	2	2-98-0	202	+2	OK
P063	tumour	97.0908	21.8576	44.3208	30.9125	203.237	162.378	100	0	95	5	5-95-0	205	+2	OK
P064	normal	82.7373	51.8647	21.3593	9.51336	123.123	184.577	100	0	85	15	15-85-0	215	+2	OK
P064	normal	70.4745	58.6444	9.03772	2.79233	85.0968	197.161	100	0	85	15	15-85-0	215	+2	OK
P064	tumour														excluded_PA
P064	tumour														excluded_PA
P065	normal	64.2996	42.1878	13.1198	8.99206	95.4034	187.393	100	0	90	10	10-90-0	210	+2	OK
P065	normal	96.0883	52.6092	35.132	8.34719	147.915	181.379	100	0	90	10	10-90-0	210	+2	OK
P065	tumour	97.3321	22.3059	30.1713	44.8549	217.213	154.735	100	0	60	40	40-60-0	240	+2	OK
P065	tumour	98.8038	10.5131	25.6358	62.6549	249.749	143.137	100	0	60	40	40-60-0	240	+2	OK
P066	normal	82.3791	58.7821	19.9748	3.62221	109.598	190.741	100	0	90	10	10-90-0	210	+2	OK
P066	normal	78.9613	66.5862	11.3201	1.05488	92.3912	198.886	100	0	95	5	5-95-0	205	+2	OK
P066	tumour	98.5929	17.1724	30.8977	50.5228	230.536	151.295	100	0	15	85	85-15-0	285	+3	OK
P066	tumour	98.7276	13.0547	27.5267	58.1462	242.547	147.561	100	0	15	85	85-15-0	285	+3	OK
P067	normal	69.9264	48.1879	14.8735	6.86499	98.5299	188.478	100	0	80	20	20-80-0	220	+2	OK
P067	tumour	97.4835	23.6926	37.6296	36.1613	207.436	160.546	100	0	99	1	1-99-0	201	+2	OK
P067	tumour	97.72	22.6653	31.1256	43.9291	216.704	156.746	100	0	98	2	2-98-0	202	+2	OK
P068	normal	96.8385	11.811	19.8204	65.2071	247.073	142.916	100	0	80	20	20-80-0	220	+2	OK
P068	normal	79.3021	41.9255	18.5814	18.7951	135.474	177.146	100	0	70	30	30-70-0	230	+2	OK
P068	tumour	96.5557	8.79268	24.0706	63.6924	248.011	143.013	100	0	70	30	30-70-0	230	+2	OK
P068	tumour	82.7361	37.7458	25.492	19.4983	147.225	174.887	100	0	90	10	10-90-0	210	+2	OK
P069	normal	90.2263	49.6293	25.1909	15.4061	146.229	181.838	100	0	15	85	85-15-0	285	+3	OK
P069	normal	81.327	55.6409	14.466	11.2202	118.233	189.425	100	0	20	80	80-20-0	280	+3	OK
P069	normal	96.625	41.2152	35.1888	20.221	172.256	173.879	100	0	90	10	10-90-0	210	+2	OK
P069	tumour	98.7072	4.95909	10.9161	82.832	275.287	128.601	100	0	0	100	100-0-0	300	+3	OK
P069	tumour	98.8786	19.9043	34.328	44.6463	222.499	155.48	100	0	25	75	75-25-0	275	+3	OK
P069	tumour	98.4139	43.6438	43.9625	10.8076	163.992	176.858	100	0	95	5	5-95-0	205	+2	OK
P069	tumour	98.8965	37.6441	37.9942	23.2582	183.407	170.451	100	0	90	10	10-90-0	210	+2	OK
P070	normal	54.2093	47.7358	5.25343	1.22007	61.9028	202.573	100	0	100	0	0-100-0	200	+2	OK
P070	normal	85.5505	25.7353	22.4349	37.3803	182.746	159.453	100	0	15	85	85-15-0	285	+3	OK
P070	tumour	91.7177	39.5554	34.1093	18.053	161.933	173.92	100	0	80	20	20-80-0	220	+2	OK
P070	tumour	84.6899	41.4271	30.8259	12.437	140.39	178.329	100	0	95	5	5-95-0	205	+2	OK
P071	normal	65.9904	57.3468	7.57523	1.06838	75.7024	199.806	100	0	95	5	5-95-0	205	+2	OK
P071	normal	49.4504	40.2816	7.80645	1.36239	59.9816	198.275	100	0	75	25	25-75-0	225	+2	OK
P071	tumour	99.4356	23.2438	48.2458	27.946	203.573	163.884	100	0	90	10	10-90-0	210	+2	OK
P071	tumour	98.9711	25.3448	50.1052	23.5212	196.119	166.25	100	0	90	10	10-90-0	210	+2	OK
P072	tumour	99.4529	7.07246	18.7977	73.5827	265.416	136.909	100	0	60	40	40-60-0	240	+2	OK
P072	tumour	98.8756	10.3544	19.9945	68.5267	255.923	140.451	100	0	60	40	40-60-0	240	+2	OK
P073	tumour	95.732	44.9445	29.8529	20.9346	167.454	174.687	100	0	80	20	20-80-0	220	+2	OK
P073	tumour	84.8714	58.9598	18.2711	7.64053	118.424	189.551	100	0	90	10	10-90-0	210	+2	OK
P074	tumour	90.7382	53.3836	27.3488	10.0058	138.099	183.228	100	0	98	2	2-98-0	202	+2	OK
P074	tumour	62.2401	51.2371	8.47218	2.53082	75.7739	197.931	100	0	98	2	2-98-0	202	+2	OK

## Sheet: Bax
Sample information		Digital Image Analysis						Manual scoring
patient_number	Sample_type	TPP	1+	2+	3+	H-score	API	Total % SC	1+	2+	3+	3+-2+-1+	H-score	OEI	Tissue quality
P001	normal	96.1226	69.512	24.1929	2.41764	125.151	189.626	100	0	100	0	0-100-0	200	+2	OK
P001	tumour	99.4211	26.2311	52.9953	20.1947	192.806	167.487	100	0	95	5	5-95-0	205	+2	OK
P001	tumour	98.8454	31.8456	42.0647	24.935	190.78	167.928	100	0	90	10	10-90-0	210	+2	OK
P002	normal	82.608	57.4296	22.5414	2.63698	110.423	188.928	100	0	99	1	1-99-0	201	+2	OK
P002	normal	93.6278	7.97158	43.097	42.5593	221.843	154.132	100	0	100	0	0-100-0	200	+2	OK
P002	tumour	98.8495	19.8187	57.4148	21.616	199.496	165.317	100	0	100	0	0-100-0	200	+2	OK
P002	tumour	99.4676	5.50778	42.1083	51.8515	245.279	150.824	100	0	100	0	0-100-0	200	+2	OK
P003	normal	82.4797	81.5216	0.820652	0.137398	83.5751	207.604	100	0	100	0	0-100-0	200	+2	OK
P003	normal	74.4009	73.6872	0.583245	0.130469	75.2451	207.874	100	0	100	0	0-100-0	200	+2	OK
P003	tumour	96.7809	79.7544	16.5556	0.471017	114.279	192.555	100	0	98	2	2-98-0	202	+2	OK
P003	tumour	98.4977	63.7721	32.9057	1.81979	135.043	184.808	100	0	95	5	5-95-0	205	+2	OK
P004	normal	77.3346	55.2209	9.28564	12.8281	112.276	190.602	100	0	70	30	30-70-0	230	+2	OK
P004	tumour	76.5814	61.9929	12.2397	2.34886	93.5188	196.644	100	40	60	0	0-60-40	160	+2	OK
P004	tumour	96.8182	42.1326	41.801	12.8846	164.388	175.537	100	0	100	0	0-100-0	200	+2	OK
P005	normal	73.3477	70.4514	2.19712	0.699172	76.9432	207.254	100	0	100	0	0-100-0	200	+2	OK
P005	tumour	13.8203	13.3049	0.400053	0.115384	14.4511	209.914	20	20	0	0	0-0-20	20	+1	OK
P006	normal	34.6718	32.5771	1.62835	0.466394	37.233	208.085	100	95	5	0	0-5-95	105	+1	OK
P006	normal	47.5995	43.6868	2.70728	1.20537	52.7175	204.418	100	85	12	3	3-12-85	118	+1	OK
P006	tumour	78.8482	59.8205	13.9846	5.0432	102.919	193.059	100	0	100	0	0-100-0	200	+2	OK
P006	tumour	57.8372	54.3257	3.15531	0.356208	61.7049	204.532	100	0	100	0	0-100-0	200	+2	OK
P007	normal	69.0357	66.3156	2.62799	0.0921	71.848	205.973	100	15	85	0	0-85-15	185	+2	OK
P007	tumour														excluded_NT
P007	tumour	54.1478	52.2734	1.8293	0.0451	56.0672	207.966	100	0	100	0	0-100-0	200	+2	OK
P008	normal	18.7044	18.4879	0.203193	0.013293	18.9341	213.248	100	90	10	0	0-10-90	110	+1	OK
P008	normal	41.9842	40.1578	1.68515	0.141258	43.9519	208.535	100	70	30	0	0-30-70	130	+1	OK
P008	tumour	93.8411	59.341	32.5106	1.98951	130.331	186.755	100	0	100	0	0-100-0	200	+2	OK
P008	tumour	71.7336	62.989	8.59344	0.151211	80.6295	199.682	100	0	100	0	0-100-0	200	+2	OK
P009	normal	90.7378	74.1177	15.352	1.26803	108.626	195.825	100	0	95	5	5-95-0	205	+2	OK
P009	normal	93.867	71.0839	21.0575	1.72561	118.376	191.377	100	0	95	5	5-95-0	205	+2	OK
P009	tumour	99.3778	45.2095	49.4594	4.70892	158.255	178.109	100	0	98	2	2-98-0	202	+2	OK
P009	tumour	97.7115	57.8561	33.3286	6.52691	144.094	182.909	100	0	85	15	15-85-0	215	+2	OK
P010	normal	99.2809	11.1999	55.2706	32.8105	220.172	158.825	100	0	99	1	1-99-0	201	+2	OK
P010	normal	99.366	24.3884	56.3608	18.6167	192.96	167.153	100	0	95	5	5-95-0	205	+2	OK
P010	tumour	94.5663	67.3192	26.4589	0.788235	122.602	187.425	100	0	100	0	0-100-0	200	+2	OK
P010	tumour	95.8457	41.8646	47.7079	6.27327	156.1	178.612	100	0	100	0	0-100-0	200	+2	OK
P011	normal	88.1632	76.0871	10.6257	1.45037	101.69	196.344	100	0	95	5	5-95-0	205	+2	OK
P011	normal	89.9588	76.7712	11.9325	1.2551	104.401	195.941	100	0	95	5	5-95-0	205	+2	OK
P011	tumour	98.5143	91.0901	7.12289	0.301278	106.24	195.448	100	0	100	0	0-100-0	200	+2	OK
P011	tumour	98.5384	88.1411	10.1867	0.210625	109.146	192.762	100	0	100	0	0-100-0	200	+2	OK
P012	normal														excluded_NC
P012	normal														excluded_NC
P012	tumour	96.2838	55.1641	36.5055	4.61415	142.018	182.223	100	0	100	0	0-100-0	200	+2	OK
P012	tumour	93.8765	57.8553	34.1556	1.86555	131.763	184.852	100	0	100	0	0-100-0	200	+2	OK
P013	normal	40.931	40.0702	0.824569	0.0363	41.8282	209.55	100	97	3	0	0-3-97	103	+1	OK
P013	normal	30.9818	30.1918	0.758504	0.0314	31.8032	209.354	100	97	3	0	0-3-97	103	+1	OK
P013	tumour	83.0062	78.931	4.02815	0.0471	87.1287	201.813	100	0	100	0	0-100-0	200	+2	OK
P013	tumour	86.3141	74.126	12.0155	0.172567	98.6747	197.957	100	0	100	0	0-100-0	200	+2	OK
P014	normal	56.5525	55.6796	0.83827	0.0347	57.4602	209.631	100	15	85	0	0-85-15	185	+2	OK
P014	tumour	98.7286	39.8068	55.3893	3.53249	161.183	177.266	100	0	100	0	0-100-0	200	+2	OK
P014	tumour	99.4103	30.981	60.3152	8.11409	175.954	172.594	100	0	100	0	0-100-0	200	+2	OK
P015	normal	99.6525	14.9374	65.7838	18.9314	203.299	164.204	100	0	100	0	0-100-0	200	+2	OK
P015	normal	98.8969	12.7191	44.7	41.4778	226.552	155.994	100	0	100	0	0-100-0	200	+2	OK
P015	normal	35.9095	35.7102	0.172384	0.0269129	36.1357	212.259	100	100	0	0	0-0-100	100	+1	OK
P015	tumour	96.4388	42.3175	48.6763	5.44504	156.005	178.404	100	0	95	5	5-95-0	205	+2	OK
P015	tumour	98.5832	20.0134	50.1617	28.4081	205.561	161.684	100	0	80	20	20-80-0	220	+2	OK
P016	normal	38.6709	36.9022	1.74754	0.0211	40.4607	207.472	25	0	25	0	0-25-0	50	+2	OK
P016	tumour	95.104	29.593	57.0171	8.49387	169.109	173.619	100	0	100	0	0-100-0	200	+2	OK
P016	tumour	97.3917	17.3509	59.4814	20.5594	197.992	164.94	100	0	100	0	0-100-0	200	+2	OK
P017	tumour	97.2551	39.3137	49.5806	8.36081	163.557	176.338	100	0	100	0	0-100-0	200	+2	OK
P017	tumour	99.211	11.2448	55.9761	31.9901	219.167	158.954	100	0	98	2	2-98-0	202	+2	OK
P018	normal	88.6056	39.7588	38.4938	10.353	147.805	177.407	100	0	85	15	15-85-0	215	+2	OK
P018	tumour	99.1966	17.5593	39.7804	41.8569	222.691	151.788	100	0	65	35	35-65-0	235	+2	OK
P018	tumour	97.1341	23.3295	33.7556	40.049	210.988	158.499	100	0	75	25	25-75-0	225	+2	OK
P019	normal	99.4348	2.33894	28.046	69.0499	265.58	141.506	100	0	98	2	2-98-0	202	+2	OK
P019	normal	98.4351	2.51361	24.0919	71.8296	266.186	140.52	100	0	98	2	2-98-0	202	+2	OK
P019	tumour														excluded_PA
P019	tumour														excluded_PA
P020	normal	24.9598	24.4942	0.414193	0.0514	25.4768	212.246	70	0	70	0	0-70-0	140	+2	OK
P020	tumour	97.1976	59.2993	34.8549	3.04349	138.139	184.954	100	0	95	5	5-95-0	205	+2	OK
P020	tumour	95.815	47.7174	45.5635	2.53416	146.447	181.614	100	0	100	0	0-100-0	200	+2	OK
P021	normal	62.8048	62.1768	0.515713	0.11226	63.545	212.486	80	0	80	0	0-80-0	160	+2	OK
P021	tumour	73.4676	63.4666	7.66126	2.33976	85.8084	202.211	100	0	100	0	0-100-0	200	+2	OK
P022	normal	31.264	29.0486	2.08482	0.130602	33.61	204.934	100	75	25	0	0-25-75	125	+1	OK
P023	normal	85.6343	57.0011	24.248	4.38521	118.653	190.175	100	0	100	0	0-100-0	200	+2	OK
P023	normal	92.6124	82.5333	9.81137	0.267667	102.959	200.427	100	0	100	0	0-100-0	200	+2	OK
P023	tumour	93.2744	55.5638	36.5379	1.17272	132.158	186.269	100	0	99	1	1-99-0	201	+2	OK
P023	tumour	83.1723	64.5603	18.0594	0.552628	102.337	194.479	100	0	100	0	0-100-0	200	+2	OK
P024	normal	36.3168	33.2211	2.35151	0.744167	40.1566	204.191	100	70	30	0	0-30-70	130	+1	OK
P024	normal	26.8833	24.8953	1.30126	0.686712	29.558	205.959	100	80	20	0	0-20-80	120	+1	OK
P024	tumour	75.3785	55.1448	18.4692	1.76457	97.3768	192.613	100	0	100	0	0-100-0	200	+2	OK
P024	tumour	69.7127	60.5776	7.27314	1.86195	80.7097	199.21	100	0	90	10	10-90-0	210	+2	OK
P025	tumour	82.2653	72.7217	9.23057	0.313015	92.1219	197.748	100	0	100	0	0-100-0	200	+2	OK
P025	tumour	93.5627	75.6205	17.6622	0.279976	111.785	193.51	100	0	100	0	0-100-0	200	+2	OK
P026	normal														excluded_NC
P026	normal														excluded_NC
P026	tumour	89.0122	34.4678	41.1338	13.4105	156.967	174.351	100	0	100	0	0-100-0	200	+2	OK
P026	tumour	93.7385	53.9608	36.09	3.68778	137.204	185.071	100	0	100	0	0-100-0	200	+2	OK
P027	normal	28.8851	27.051	1.43365	0.400425	31.1196	208.071	100	95	5	0	0-5-95	105	+1	OK
P028	normal	30.7542	30.642	0.100711	0.011478	30.8779	213.51	100	30	70	0	0-70-30	170	+2	OK
P028	normal	15.7438	15.6766	0.0630315	0.00411546	15.8151	213.795	25	20	5	0	0-5-20	30	+1	OK
P028	tumour	78.1937	65.4086	12.658	0.127052	91.1057	196.463	100	0	100	0	0-100-0	200	+2	OK
P028	tumour	89.8637	69.8516	19.7908	0.221218	110.097	192.752	100	0	100	0	0-100-0	200	+2	OK
P029	tumour	84.1609	75.8061	7.33725	1.01758	93.5333	200.521	100	0	100	0	0-100-0	200	+2	OK
P029	tumour	86.0976	67.5383	18.2833	0.276028	104.933	192.053	100	0	100	0	0-100-0	200	+2	OK
P030	normal	74.0055	61.7222	12.1398	0.143471	86.4322	195.825	100	0	100	0	0-100-0	200	+2	OK
P030	normal	93.7327	43.068	46.5604	4.10428	148.502	179.956	100	15	85	0	0-85-15	185	+2	OK
P030	tumour	97.9571	35.3091	61.0158	1.63225	162.237	177.348	100	0	100	0	0-100-0	200	+2	OK
P030	tumour	98.9432	24.4227	69.8379	4.68257	178.146	172.356	100	0	100	0	0-100-0	200	+2	OK
P031	tumour	97.1391	46.2339	40.9822	9.92308	157.967	177.273	100	0	75	25	25-75-0	225	+2	OK
P031	tumour	98.6015	30.2288	56.5589	11.8139	178.788	171.707	100	0	98	2	2-98-0	202	+2	OK
P032	normal	9.36395	9.09393	0.211558	0.0584598	9.69243	210.649	25	0	25	0	0-25-0	50	+2	OK
P032	normal	25.1175	24.4881	0.612491	0.0168646	25.7637	207.86	15	0	15	0	0-15-0	30	+2	OK
P032	tumour	72.6224	67.3932	4.75359	0.475637	78.3273	201.185	100	0	100	0	0-100-0	200	+2	OK
P032	tumour	84.5019	69.1833	13.0051	2.31351	102.134	195.601	100	0	98	2	2-98-0	202	+2	OK
P033	normal	16.081	15.7155	0.350766	0.0146585	16.461	210.233	100	85	15	0	0-15-85	115	+1	OK
P033	normal	13.0372	12.9528	0.0806165	0.00377323	13.1253	212.472	100	50	50	0	0-50-50	150	+2	OK
P034	tumour	99.8487	9.77038	46.9055	43.1729	233.1	154.412	100	0	98	2	2-98-0	202	+2	OK
P034	tumour	99.8836	2.30609	13.73	83.8475	281.309	131.471	100	0	97	3	3-97-0	203	+2	OK
P035	normal	64.3241	59.1575	4.48435	0.682234	70.1729	203.597	85	0	85	0	0-85-0	170	+2	OK
P035	tumour	95.982	32.8664	43.4996	19.616	178.714	170.849	100	0	100	0	0-100-0	200	+2	OK
P035	tumour	95.4259	33.1638	42.2796	19.9825	177.67	171.131	100	0	100	0	0-100-0	200	+2	OK
P036	normal	93.0564	67.341	23.4186	2.29673	121.068	193.157	100	80	20	0	0-20-80	120	+1	OK
P036	normal	93.1801	59.851	24.457	8.87203	135.381	188.207	100	0	100	0	0-100-0	200	+2	OK
P036	tumour	97.6912	56.5364	34.8766	6.27815	145.124	181.874	100	0	85	15	15-85-0	215	+2	OK
P036	tumour	99.6071	9.74334	48.331	41.5327	231.003	155.077	100	0	90	10	10-90-0	210	+2	OK
P037	normal	59.1957	55.5582	2.77275	0.864773	63.698	207.303	100	0	100	0	0-100-0	200	+2	OK
P037	normal	53.4686	50.6599	1.93368	0.874991	57.1523	206.923	100	0	100	0	0-100-0	200	+2	OK
P037	tumour														excluded_NT
P038	normal														excluded_NC
P038	tumour														excluded_PA
P038	tumour	96.672	58.696	34.995	2.98102	137.629	185.689	100	0	100	0	0-100-0	200	+2	OK
P039	normal	92.4911	68.5806	20.1022	3.80825	120.21	191.583	100	0	100	0	0-100-0	200	+2	OK
P039	normal	93.0935	65.1499	20.6169	7.32667	128.364	189.536	100	0	90	10	10-90-0	210	+2	OK
P039	tumour	99.0444	26.7281	59.9295	12.3868	183.748	170.465	100	0	100	0	0-100-0	200	+2	OK
P039	tumour	95.4813	18.4904	51.0699	25.921	198.393	163.304	100	0	100	0	0-100-0	200	+2	OK
P040	normal	99.6393	40.3197	34.2009	25.1186	184.078	170.079	100	0	90	10	10-90-0	210	+2	OK
P040	normal	99.3918	45.3192	34.0769	19.9958	173.46	174.913	100	0	97	3	3-97-0	203	+2	OK
P040	tumour														excluded_NT
P040	tumour	98.957	4.10903	16.1707	78.6772	272.482	135.136	100	0	98	2	2-98-0	202	+2	OK
P041	normal	84.4581	65.0713	18.9768	0.409969	104.255	192.168	60	0	60	0	0-60-0	120	+2	OK
P041	normal	12.1223	12.0351	0.0850039	0.00217134	12.2116	211.897	10	5	5	0	0-5-5	15	+2	OK
P041	tumour														excluded_PA
P041	tumour	98.7678	29.6259	60.2932	8.84877	176.759	172.106	100	0	100	0	0-100-0	200	+2	OK
P042	normal	81.25	79.1896	1.28032	0.780008	84.0903	209.534	95	0	95	0	0-95-0	190	+2	OK
P042	tumour	89.0297	70.3415	17.0818	1.60635	109.324	195.458	100	0	100	0	0-100-0	200	+2	OK
P042	tumour	89.9205	66.4654	21.3867	2.06836	115.444	193.055	100	0	99	1	1-99-0	201	+2	OK
P043	normal	32.5079	30.0309	2.21167	0.265315	35.2502	205.388	90	0	90	0	0-90-0	180	+2	OK
P043	tumour	93.9486	29.8108	49.1224	15.0154	173.102	171.657	100	0	100	0	0-100-0	200	+2	OK
P043	tumour	98.1481	20.0156	50.7242	27.4084	203.689	163.727	100	0	100	0	0-100-0	200	+2	OK
P044	normal	27.0843	27.012	0.0711	0.00119	27.1577	211.848	10	0	10	0	0-10-0	20	+2	OK
P044	normal	14.0642	12.4356	1.5002	0.128379	15.8212	203.871	5	0	5	0	0-5-0	10	+2	OK
P044	tumour	99.2156	15.3983	49.9747	33.8426	216.875	159.2	100	0	100	0	0-100-0	200	+2	OK
P044	tumour	99.0043	11.9522	29.6228	57.4293	243.486	147.518	100	0	100	0	0-100-0	200	+2	OK
P045	normal	81.6178	53.5584	24.252	3.8074	113.485	188.949	100	0	100	0	0-100-0	200	+2	OK
P045	normal	91.0512	46.4503	35.867	8.73383	144.386	180.819	100	0	100	0	0-100-0	200	+2	OK
P045	tumour	87.1903	63.1493	22.4219	1.61907	112.85	190.971	100	0	100	0	0-100-0	200	+2	OK
P045	tumour	93.9701	62.0425	28.7946	3.13304	129.031	187.589	100	0	100	0	0-100-0	200	+2	OK
P046	normal														excluded_PA
P046	normal	13.3814	13.261	0.106707	0.0137	13.5156	214.362	100	100	0	0	0-0-100	100	+1	OK
P046	tumour	93.4137	71.8976	20.5556	0.960441	115.89	192.219	100	0	100	0	0-100-0	200	+2	OK
P046	tumour	66.9352	60.0039	6.73226	0.199053	74.0656	199.638	100	0	100	0	0-100-0	200	+2	OK
P047	tumour	81.6211	67.8202	13.4789	0.32194	95.7439	196.348	100	0	100	0	0-100-0	200	+2	OK
P047	tumour	95.5586	49.6458	38.7206	7.19218	148.664	181.036	100	0	100	0	0-100-0	200	+2	OK
P048	tumour														excluded_NC
P048	tumour														excluded_NC
P049	normal	99.1003	37.0738	45.2747	16.7518	177.879	173.121	100	0	100	0	0-100-0	200	+2	OK
P049	normal	94.5696	46.1734	42.1553	6.2409	149.207	180.426	100	0	98	2	2-98-0	202	+2	OK
P049	tumour	98.7957	59.4083	37.9114	1.47604	139.659	184.028	100	0	99	1	1-99-0	201	+2	OK
P049	tumour	97.7042	67.514	27.905	2.28517	130.18	188.302	100	0	100	0	0-100-0	200	+2	OK
P050	normal														excluded_NC
P050	normal	33.0757	31.8126	1.14852	0.11457	34.4533	209.439	100	90	10	0	0-10-90	110	+1	OK
P050	tumour	98.3878	64.4872	32.4952	1.40535	133.694	186.095	100	0	98	2	2-98-0	202	+2	OK
P050	tumour	99.4568	59.126	38.1387	2.19216	141.98	182.855	100	0	97	3	3-97-0	203	+2	OK
P051	normal	99.0208	35.8022	56.872	6.34657	168.586	174.915	100	0	100	0	0-100-0	200	+2	OK
P051	normal	98.4852	32.2497	52.4918	13.7437	178.464	172.019	100	0	100	0	0-100-0	200	+2	OK
P051	tumour	96.8303	61.4538	22.5524	12.8241	145.031	182.212	100	0	80	20	20-80-0	220	+2	OK
P051	tumour	99.7715	4.94777	24.7957	70.0281	264.623	141	100	0	85	15	15-85-0	215	+2	OK
P052	tumour	93.7217	59.4642	31.2714	2.98613	130.965	187.86	100	0	100	0	0-100-0	200	+2	OK
P052	tumour	99.1446	31.1044	45.5896	22.4507	189.636	168.957	100	0	99	1	1-99-0	201	+2	OK
P053	tumour	39.4883	38.805	0.637499	0.0457538	40.2173	208.809	100	70	30	0	0-30-70	130	+1	OK
P053	tumour	66.9615	64.1385	2.4625	0.360499	70.145	205.744	100	0	100	0	0-100-0	200	+2	OK
P054	normal	99.1391	5.87535	13.6384	79.6254	272.028	129.784	100	0	90	10	10-90-0	210	+2	OK
P054	tumour	99.7782	9.98055	28.7353	61.0624	250.638	146.314	100	0	98	2	2-98-0	202	+2	OK
P054	tumour	99.2442	6.43611	21.2096	71.5985	263.651	138.808	100	0	97	3	3-97-0	203	+2	OK
P055	normal	4.34519	4.19733	0.133055	0.0148008	4.50784	210.987	100	99	1	0	0-1-99	101	+1	OK
P055	normal	96.7841	56.2611	38.7136	1.80935	139.116	184.008	100	0	99	1	1-99-0	201	+2	OK
P055	tumour	98.7584	71.2361	27.0342	0.488057	126.769	187.904	100	0	100	0	0-100-0	200	+2	OK
P055	tumour	99.0074	54.4461	43.5469	1.01436	144.583	182.227	100	0	100	0	0-100-0	200	+2	OK
P056	normal	98.3864	68.585	29.4198	0.38163	128.569	187.029	100	0	99	1	1-99-0	201	+2	OK
P056	normal	98.6638	47.5855	48.5275	2.55077	152.293	180.402	100	0	98	2	2-98-0	202	+2	OK
P056	tumour	93.3503	79.4344	13.2689	0.646959	107.913	194.441	100	0	100	0	0-100-0	200	+2	OK
P056	tumour	96.0421	60.9735	33.7067	1.36188	132.473	185.401	100	0	100	0	0-100-0	200	+2	OK
P057	normal	63.5574	50.7125	10.3944	2.45044	78.8527	196.108	25	0	17	8	8-17-0	58	+2	OK
P057	normal	84.1722	81.5642	2.53033	0.0776581	86.8579	207.306	100	0	100	0	0-100-0	200	+2	OK
P057	tumour	98.5749	50.1541	44.4373	3.98356	150.979	180.792	100	0	100	0	0-100-0	200	+2	OK
P057	tumour	98.5819	33.7119	57.0663	7.80362	171.255	174.211	100	0	100	0	0-100-0	200	+2	OK
P058	normal	88.3101	49.9475	23.5468	14.8158	141.488	179.941	100	0	85	15	15-85-0	215	+2	OK
P058	normal	63.982	57.2758	6.07863	0.627567	71.3158	203.282	100	85	15	0	0-15-85	115	+1	OK
P058	tumour	98.1284	28.6094	43.757	25.762	193.409	166.863	100	0	100	0	0-100-0	200	+2	OK
P058	tumour	99.5491	11.5605	36.3392	51.6493	239.187	152.801	100	0	100	0	0-100-0	200	+2	OK
P059	normal														excluded_NC
P059	normal	61.2414	58.5365	2.67893	0.0259021	63.9721	204.839	100	70	30	0	0-30-70	130	+1	OK
P059	tumour	86.0811	81.7338	4.14135	0.20597	90.6344	201.377	100	0	100	0	0-100-0	200	+2	OK
P059	tumour	85.2422	69.2512	15.4324	0.558651	101.792	194.649	100	0	100	0	0-100-0	200	+2	OK
P060	normal	65.9991	53.7272	12.1437	0.128267	78.3994	195.288	60	20	40	0	0-40-20	100	+2	OK
P060	normal	71.8352	66.3574	5.44042	0.0373153	77.3502	201.686	90	10	80	0	0-80-10	170	+2	OK
P060	tumour	81.9797	77.8531	4.0738	0.0527766	86.1591	202.533	100	0	100	0	0-100-0	200	+2	OK
P060	tumour	97.7593	66.256	30.3366	1.16677	130.429	186.847	100	0	99	1	1-99-0	201	+2	OK
P061	normal	89.0804	78.6161	9.25475	1.20954	100.754	201.162	100	0	99	1	1-99-0	201	+2	OK
P061	normal	91.7938	85.7793	5.37172	0.642696	98.4509	205.165	100	0	100	0	0-100-0	200	+2	OK
P061	tumour														excluded_NC
P061	tumour														excluded_NC
P062	normal	98.6276	84.5528	10.7306	3.34414	116.047	196.427	100	0	100	0	0-100-0	200	+2	OK
P062	tumour	98.3476	14.5156	36.7723	47.0597	229.239	155.746	100	0	100	0	0-100-0	200	+2	OK
P062	tumour	99.8849	2.02428	16.4673	81.3934	279.139	138.096	100	0	99	1	1-99-0	201	+2	OK
P063	normal	22.6969	21.7633	0.921079	0.0125195	23.6431	210.345	15	0	15	0	0-15-0	30	+2	OK
P063	normal	94.9212	72.4311	21.9479	0.542193	117.954	191.694	100	0	100	0	0-100-0	200	+2	OK
P063	tumour	90.7587	79.4112	11.169	0.178526	102.285	196.169	100	0	100	0	0-100-0	200	+2	OK
P063	tumour	98.9168	36.629	56.9224	5.36544	166.57	175.565	100	0	99	1	1-99-0	201	+2	OK
P064	normal	66.1845	65.4366	0.7474	0.000482849	66.9329	206.433	95	15	80	0	0-80-15	175	+2	OK
P064	normal	66.3319	65.5106	0.799638	0.0217191	67.175	206.539	100	20	80	0	0-80-20	180	+2	OK
P064	tumour														excluded_PA
P064	tumour														excluded_PA
P065	normal	35.8908	35.447	0.43574	0.00806668	36.3427	210.515	100	75	25	0	0-25-75	125	+1	OK
P065	normal	89.667	84.2372	4.71044	0.719381	95.8162	200.207	100	0	95	5	5-95-0	205	+2	OK
P065	tumour	92.9973	73.2797	18.9687	0.748864	113.464	192.607	100	0	100	0	0-100-0	200	+2	OK
P065	tumour	94.3172	77.6743	16.3063	0.336646	111.297	193.654	100	0	100	0	0-100-0	200	+2	OK
P066	normal	98.6021	36.0807	44.2408	18.2807	179.404	171.836	100	0	90	10	10-90-0	210	+2	OK
P066	normal	91.8511	77.5401	13.0841	1.22695	107.389	197.229	100	0	100	0	0-100-0	200	+2	OK
P066	tumour	96.8281	40.6336	52.6258	3.56863	156.591	178.599	100	0	97	3	3-97-0	203	+2	OK
P066	tumour	97.1913	22.7148	54.1751	20.3014	191.969	166.611	100	0	95	5	5-95-0	205	+2	OK
P067	normal	96.2989	14.5036	30.7691	51.0262	229.12	151.436	100	0	98	2	2-98-0	202	+2	OK
P067	tumour	99.2233	19.1034	49.1921	30.9278	210.271	162.034	100	0	98	2	2-98-0	202	+2	OK
P067	tumour	99.72	17.7816	38.5822	43.3562	225.015	157.706	100	0	99	1	1-99-0	201	+2	OK
P068	normal	99.4595	9.19988	36.2311	54.0285	243.748	150.429	100	0	99	1	1-99-0	201	+2	OK
P068	normal	98.3282	19.377	44.0692	34.8819	212.161	161.034	100	0	100	0	0-100-0	200	+2	OK
P068	tumour	98.0407	8.20725	24.9356	64.8978	252.772	143.9	100	0	100	0	0-100-0	200	+2	OK
P068	tumour	98.8654	30.0345	34.2173	34.6136	202.31	163.963	100	0	100	0	0-100-0	200	+2	OK
P069	normal	51.5693	50.8848	0.642395	0.0421169	52.296	209.243	100	20	80	0	0-80-20	180	+2	OK
P069	normal	42.1427	41.4434	0.63845	0.0607861	42.9027	210.286	100	30	70	0	0-70-30	170	+2	OK
P069	normal	58.447	55.9226	2.24011	0.284315	61.2557	207.331	90	10	80	0	0-80-10	170	+2	OK
P069	tumour	97.6997	44.9846	51.1978	1.51729	151.932	180.426	100	0	99	1	1-99-0	201	+2	OK
P069	tumour	97.1036	63.0126	33.2921	0.798874	131.993	186.975	100	0	100	0	0-100-0	200	+2	OK
P069	tumour	89.7839	72.6315	15.8805	1.27193	108.208	194.993	100	0	100	0	0-100-0	200	+2	OK
P069	tumour	90.9526	59.1912	26.1031	5.65832	128.372	188.49	100	0	100	0	0-100-0	200	+2	OK
P070	normal	40.3172	38.5874	1.44359	0.286227	42.3333	209.393	100	97	3	0	0-3-97	103	+1	OK
P070	normal	87.1819	40.8398	33.8668	12.4752	145.999	178.208	100	0	100	0	0-100-0	200	+2	OK
P070	tumour	99.6512	17.4662	55.3377	26.8473	208.684	162.693	100	0	99	1	1-99-0	201	+2	OK
P070	tumour	95.7583	43.3657	40.8785	11.5141	159.665	178.818	100	0	100	0	0-100-0	200	+2	OK
P071	normal	72.2977	67.8034	4.37428	0.120066	76.9121	201.502	100	60	40	0	0-40-60	140	+1	OK
P071	normal	26.4213	25.6691	0.615335	0.136837	27.3103	212.017	100	100	0	0	0-0-100	100	+1	OK
P071	tumour	99.534	30.2258	51.3008	18.0074	186.85	168.342	100	0	90	10	10-90-0	210	+2	OK
P071	tumour	99.2846	17.4794	50.0218	31.7833	212.873	158.804	100	0	85	15	15-85-0	215	+2	OK
P072	tumour	99.5158	9.66318	44.6162	45.2365	234.605	152.734	100	0	85	15	15-85-0	215	+2	OK
P072	tumour	96.4649	42.3	41.8173	12.3477	162.978	176.022	100	0	85	15	15-85-0	215	+2	OK
P073	tumour	99.771	33.0195	40.268	26.4834	193.006	167.781	100	0	95	5	5-95-0	205	+2	OK
P073	tumour	97.8755	59.2499	27.6597	10.9659	147.467	183.805	100	0	97	3	3-97-0	203	+2	OK
P074	tumour	99.4605	14.3283	28.3003	56.8319	241.425	148.29	100	0	85	15	15-85-0	215	+2	OK
P074	tumour	97.8466	40.2106	33.6328	24.0032	179.486	170.741	100	0	95	5	5-95-0	205	+2	OK
P075	tumour	47.574	42.1575	4.06964	1.34694	54.3376	202.535	90	0	80	10	10-80-0	190	+2	OK

## Sheet: Bak
Sample information		Digital Image Analysis						Manual scoring
patient_number	Sample_type	TPP	1+	2+	3+	H-score	API	Total % SC	1+	2+	3+	3+-2+-1+	H-score	OEI	Tissue quality
P001	normal	1.62762	1.62318	0.00328648	0.00115315	1.63321	214.175	90	0	90	0	0-90-0	180	+2	OK
P001	tumour	39.2275	39.0201	0.205311	0.00214018	39.4371	211.112	100	0	100	0	0-100-0	200	+2	OK
P001	tumour	31.105	30.9241	0.179423	0.00142804	31.2872	212.121	100	0	100	0	0-100-0	200	+2	OK
P002	normal	5.75137	5.64234	0.10378	0.00525177	5.86566	211.126	10	0	10	0	0-10-0	20	+2	OK
P002	normal	3.47873	3.45102	0.0243195	0.00339268	3.50984	214.081	60	60	0	0	0-0-60	60	+1	OK
P002	tumour	70.1428	63.6088	6.12095	0.413005	77.0898	201.896	100	0	100	0	0-100-0	200	+2	OK
P002	tumour	80.58	69.4522	10.5033	0.624576	92.3324	198.301	100	0	100	0	0-100-0	200	+2	OK
P003	normal	0.613692	0.605419	0.00808479	0.000188018	0.622153	212.292	1	1	0	0	0-0-1	1	+1	OK
P003	normal	0.330345	0.330345	0	0	0.330345	214.654	0	0	0	0	0-0-0	0	+0	OK
P003	tumour	84.4164	59.8887	17.3136	7.21416	116.158	189.828	100	0	30	70	70-30-0	270	+3	OK
P003	tumour	94.2434	51.9448	28.2718	14.0268	150.569	179.837	100	0	0	100	100-0-0	300	+3	OK
P004	normal	5.58737	5.49059	0.0967722	0	5.68414	209.508	20	0	20	0	0-20-0	40	+2	OK
P004	tumour	1.37959	1.37814	0.00145365	0	1.38105	214.896	25	0	25	0	0-25-0	50	+2	OK
P004	tumour	9.9282	9.87221	0.0542917	0.00169813	9.98589	213.106	100	60	40	0	0-40-60	140	+1	OK
P005	normal	1.18021	1.16884	0.00960003	0.00177231	1.19336	213.705	5	2	3	0	0-3-2	8	+2	OK
P005	tumour	0.265069	0.264553	0.000515775	0	0.265585	214.137	0	0	0	0	0-0-0	0	+0	OK
P006	normal	4.2203	4.16073	0.0560393	0.00353003	4.2834	210.576	5	0	5	0	0-5-0	10	+2	OK
P006	normal	7.80362	7.61698	0.180375	0.00627049	7.99654	209.641	15	0	15	0	0-15-0	30	+2	OK
P006	tumour	7.92962	7.71869	0.17793	0.0330048	8.17356	209.825	100	30	70	0	0-70-30	170	+2	OK
P006	tumour	18.33	17.2696	0.877486	0.182909	19.5733	207.352	100	20	80	0	0-80-20	180	+2	OK
P007	normal	15.7096	13.8702	1.49692	0.34254	17.8916	203.054	80	40	20	20	20-20-40	140	+1	OK
P007	tumour														excluded_NT
P007	tumour	5.5784	5.50227	0.0717285	0.00440438	5.65894	211.556	100	0	100	0	0-100-0	200	+2	OK
P008	normal	4.6286	4.48164	0.114024	0.0329445	4.80852	210.683	15	0	15	0	0-15-0	30	+2	OK
P008	normal	11.8081	11.529	0.264085	0.0150029	12.1022	210.203	80	10	70	0	0-70-10	150	+2	OK
P008	tumour	39.3605	36.7788	2.43677	0.144964	42.0872	205.04	100	0	100	0	0-100-0	200	+2	OK
P008	tumour	44.3076	41.0486	3.01536	0.243574	47.8101	204.678	100	0	99	1	1-99-0	201	+2	OK
P009	normal	4.23848	4.09271	0.123124	0.0226532	4.40691	210.635	10	5	4	1	1-4-5	16	+1	OK
P009	normal	3.45067	3.36564	0.0796124	0.00541886	3.54112	211.422	10	0	10	0	0-10-0	20	+2	OK
P009	tumour	22.8173	21.0229	1.45635	0.338032	24.9497	206.132	100	70	30	0	0-30-70	130	+1	OK
P009	tumour	7.77775	7.73618	0.041032	0.000543021	7.81987	212.671	100	80	20	0	0-20-80	120	+1	OK
P010	normal	26.8627	26.0678	0.722494	0.0723659	27.7299	209.5	100	20	80	0	0-80-20	180	+2	OK
P010	normal	4.28309	4.19478	0.0796491	0.00865926	4.38006	211.839	20	18	2	0	0-2-18	22	+1	OK
P010	tumour	25.5852	24.4708	0.940793	0.173602	26.8732	208.714	80	75	4	1	1-4-75	86	+1	OK
P010	tumour	24.0578	22.7533	1.0739	0.230541	25.5927	207.909	80	75	4	1	1-4-75	86	+1	OK
P011	normal	9.17695	9.07085	0.0994279	0.00667481	9.28973	213.207	100	30	70	0	0-70-30	170	+2	OK
P011	normal	9.68768	9.56875	0.111854	0.00707904	9.8137	212.869	100	20	80	0	0-80-20	180	+2	OK
P011	tumour	85.5037	60.9985	18.1986	6.30657	116.315	190.048	100	0	85	15	15-85-0	215	+2	OK
P011	tumour	80.333	64.638	12.9466	2.74837	98.7763	195.708	100	0	100	0	0-100-0	200	+2	OK
P012	normal														excluded_NC
P012	normal														excluded_NC
P012	tumour	23.7945	23.3105	0.469576	0.014371	24.2928	210.301	100	0	100	0	0-100-0	200	+2	OK
P012	tumour	24.3254	23.6019	0.692357	0.0311414	25.08	209.461	100	0	100	0	0-100-0	200	+2	OK
P013	normal	1.09588	0.997813	0.0737787	0.024293	1.21825	206.395	1	0	1	0	0-1-0	2	+2	OK
P013	normal	3.27235	3.00523	0.21684	0.0502817	3.58976	205.868	2	0	2	0	0-2-0	4	+2	OK
P013	tumour	14.8202	14.6482	0.167891	0.00413891	14.9964	211.492	100	15	85	0	0-85-15	185	+2	OK
P013	tumour	13.5586	13.4413	0.112678	0.00464406	13.6806	212.08	100	15	85	0	0-85-15	185	+2	OK
P014	normal	3.31099	3.07353	0.198463	0.0389973	3.58745	205.636	15	0	10	5	5-10-0	35	+2	OK
P014	tumour	17.2408	17.0243	0.206405	0.0100846	17.4674	211.433	100	10	90	0	0-90-10	190	+2	OK
P014	tumour	23.0809	22.6014	0.464306	0.015158	23.5755	210.079	100	10	90	0	0-90-10	190	+2	OK
P015	normal	3.81754	3.78687	0.0293067	0.0013637	3.84957	213.688	20	0	20	0	0-20-0	40	+2	OK
P015	normal	2.2102	2.18132	0.0260707	0.0028033	2.24188	213.48	10	0	10	0	0-10-0	20	+2	OK
P015	normal	0.145961	0.145619	0.000341829	0	0.146303	214.621	1	0	1	0	0-1-0	2	+2	OK
P015	tumour	8.4545	8.22969	0.20791	0.0169008	8.69621	212.52	100	70	30	0	0-30-70	130	+1	OK
P015	tumour	11.2184	10.4974	0.691125	0.0298945	11.9693	209.017	100	70	30	0	0-30-70	130	+1	OK
P016	normal	1.73559	1.70156	0.0256978	0.0083306	1.77795	211.255	2	2	0	0	0-0-2	2	+1	OK
P016	tumour	29.8383	29.0286	0.784748	0.024892	30.6728	208.441	100	10	90	0	0-90-10	190	+2	OK
P016	tumour	42.1336	40.0935	1.95364	0.0864992	44.2602	206.081	100	0	100	0	0-100-0	200	+2	OK
P017	tumour	32.4786	29.6346	2.3786	0.465415	35.788	204.63	100	0	90	10	10-90-0	210	+2	OK
P017	tumour	61.1733	54.1153	6.19816	0.859843	69.0912	201.229	100	0	95	5	5-95-0	205	+2	OK
P018	normal	30.5146	28.3739	2.04545	0.0952328	32.7505	205.033	100	0	100	0	0-100-0	200	+2	OK
P018	tumour	60.0924	44.8265	11.2375	4.0285	79.3869	193.571	100	0	100	0	0-100-0	200	+2	OK
P018	tumour	43.7912	38.0209	5.06671	0.703594	50.2651	200.95	100	0	100	0	0-100-0	200	+2	OK
P019	normal	74.8167	61.3887	9.7153	3.71267	91.9573	196.82	100	0	85	15	15-85-0	215	+2	OK
P019	normal	66.3885	57.4806	6.52498	2.38295	77.6794	200.363	100	0	88	12	12-88-0	212	+2	OK
P019	tumour														excluded_PA
P019	tumour														excluded_PA
P020	normal	1.014	0.998695	0.0128671	0.00243695	1.03174	213.534	0	0	0	0	0-0-0	0	+0	OK
P020	tumour	34.6798	31.4878	2.78796	0.404041	38.2759	204.016	100	0	100	0	0-100-0	200	+2	OK
P020	tumour	32.6213	30.3462	2.04819	0.226899	35.1233	205.652	100	0	100	0	0-100-0	200	+2	OK
P021	normal	0.371317	0.323388	0.0321941	0.0157353	0.434982	204.072	2	0	2	0	0-2-0	4	+2	OK
P021	tumour														excluded_NT
P022	normal	5.87454	5.45608	0.352799	0.0656572	6.35865	206.913	15	0	15	0	0-15-0	30	+2	OK
P023	normal	65.9846	34.0599	11.6246	20.3001	118.21	172.353	100	0	10	90	90-10-0	290	+3	OK
P023	normal	31.9119	27.4657	3.38716	1.05898	37.417	201.69	100	0	100	0	0-100-0	200	+2	OK
P023	tumour	44.3407	35.1047	7.43804	1.79791	55.3746	196.553	100	0	98	2	2-98-0	202	+2	OK
P023	tumour	72.5021	50.2767	16.8518	5.37368	100.101	189.969	100	0	99	1	1-99-0	201	+2	OK
P024	normal	12.3969	11.094	0.823724	0.479187	14.179	204.059	100	30	70	0	0-70-30-	170	+2	OK
P024	normal	14.3028	13.52	0.708215	0.0745474	15.1601	207.491	100	30	70	0	0-70-30	170	+2	OK
P024	tumour	22.7193	21.5585	1.08199	0.0787877	23.9588	207.322	100	0	100	0	0-100-0	200	+2	OK
P024	tumour	22.7331	21.0956	1.37181	0.265635	24.6361	206.584	100	0	98	2	2-98-0	202	+2	OK
P025	tumour	61.4426	38.9533	10.2487	12.2405	96.1723	182.37	100	0	65	35	35-65-0	235	+2	OK
P025	tumour	62.3825	49.9434	9.75442	2.68467	77.5063	196.493	100	0	85	15	15-85-0	215	+2	OK
P026	normal														excluded_NC
P026	normal														excluded_NC
P026	tumour	43.0798	38.3616	3.84076	0.877452	48.6755	202.895	100	0	90	10	10-90-0	210	+2	OK
P026	tumour	46.842	40.7788	5.18806	0.875183	53.7805	201.251	100	0	95	5	5-95-0	205	+2	OK
P027	normal	1.60633	1.59695	0.00825491	0.00112567	1.61684	213.292	5	5	0	0	0-0-5	5	+1	OK
P028	normal	13.3964	12.586	0.704501	0.105909	14.3127	207.207	40	0	40	0	0-40-0	80	+2	OK
P028	normal	3.46407	3.40183	0.0576103	0.004633	3.53095	210.737	3	0	3	0	0-3-0	6	+2	OK
P028	tumour	22.7642	21.7969	0.872109	0.0951848	23.8267	208.089	100	0	100	0	0-100-0	200	+2	OK
P028	tumour	21.7283	20.9788	0.698181	0.0512379	22.5289	208.915	100	0	100	0	0-100-0	200	+2	OK
P029	tumour	42.6247	34.82	6.49209	1.31267	51.7422	197.79	100	0	100	0	0-100-0	200	+2	OK
P029	tumour	24.452	23.8716	0.570404	0.00997767	25.0424	208.564	100	0	100	0	0-100-0	200	+2	OK
P030	normal	34.6808	31.8716	2.45444	0.354758	37.8447	204.787	80	20	60	0	0-60-20	140	+2	OK
P030	normal	64.6916	55.0516	7.99689	1.64309	75.9746	199.12	90	0	85	5	5-85-0	185	+2	OK
P030	tumour	86.2595	61.8993	19.7276	4.63256	115.252	190.715	100	0	95	5	5-95-0	205	+2	OK
P030	tumour	88.1313	60.4353	21.6107	6.08536	121.913	188.819	100	0	95	5	5-95-0	205	+2	OK
P031	tumour	36.8145	30.5477	4.93231	1.3345	44.4159	198.617	100	0	90	10	10-90-0	210	+2	OK
P031	tumour	46.4045	38.3939	6.47042	1.54017	55.9553	198.406	100	0	90	10	10-90-0	210	+2	OK
P032	normal	2.2146	2.1871	0.0269823	0.00051186	2.2426	212.085	15	0	15	0	0-15-0	30	+2	OK
P032	normal	8.27284	7.5587	0.609184	0.104959	9.09194	204.895	10	0	8	2	2-8-0	22	+2	OK
P032	tumour	38.863	35.4971	2.8976	0.468314	42.6973	204.161	100	0	100	0	0-100-0	200	+2	OK
P032	tumour	32.6624	30.4062	1.99009	0.266149	35.1848	206.03	100	0	100	0	0-100-0	200	+2	OK
P033	normal	0.23435	0.233285	0.000931544	0.000133078	0.235547	213.696	0	0	0	0	0-0-0	0	+0	OK
P033	normal	0.212777	0.211994	0.00078299	0	0.21356	213.791	0	0	0	0	0-0-0	0	+0	OK
P034	tumour	90.7561	49.2957	29.1262	12.3342	144.551	180.415	100	0	99	1	1-99-0	201	+2	OK
P034	tumour	89.2427	45.7526	28.6057	14.8844	147.617	178.146	100	0	99	1	1-99-0	201	+2	OK
P035	normal	2.98559	2.9346	0.0422296	0.00876777	3.04536	212.805	95	0	95	0	0-95-0	190	+2	OK
P035	tumour	39.2553	38.0726	1.16192	0.020769	40.4587	207.683	100	0	100	0	0-100-0	200	+2	OK
P035	tumour	38.4047	35.8814	2.15261	0.370731	41.2988	205.501	100	0	100	0	0-100-0	200	+2	OK
P036	normal	7.6012	7.39187	0.203552	0.00577274	7.8163	209.493	5	0	5	0	0-5-0	10	+2	OK
P036	normal	1.94592	1.89575	0.0501711	0	1.99609	209.044	0	0	0	0	0-0-0	0	+0	OK
P036	tumour	18.8962	16.5432	1.89261	0.460427	21.7097	203.835	100	80	20	0	0-20-80	120	+1	OK
P036	tumour	21.4705	20.299	1.06249	0.108952	22.7509	208.399	100	85	15	0	0-15-85	115	+1	OK
P037	normal	1.95043	1.94159	0.00884263	0	1.95927	213.178	5	2	3	0	0-3-2	8	+2	OK
P037	normal	4.78025	4.73979	0.0363655	0.00409112	4.8248	212.869	10	0	10	0	0-10-0	20	+2	OK
P037	tumour														excluded_NT
P038	normal														excluded_NC
P038	tumour														excluded_PA
P038	tumour	14.8246	14.6136	0.198414	0.0125579	15.0481	211.498	100	10	90	0	0-90-10	190	+2	OK
P039	normal	7.13728	6.76222	0.346801	0.0282559	7.54059	207.316	10	5	5	0	0-5-5	15	+2	OK
P039	normal	1.82041	1.77506	0.0401409	0.0052131	1.87098	210.851	10	5	5	0	0-5-5	15	+2	OK
P039	tumour	34.5266	32.6223	1.71667	0.187647	36.6186	206.482	100	0	99	1	1-99-0	201	+2	OK
P039	tumour	40.1278	38.6128	1.45015	0.0648589	41.7077	207.786	100	0	100	0	0-100-0	200	+2	OK
P040	normal	15.6591	14.2581	1.16189	0.239173	17.2994	204.897	70	0	69	1	1-69-0	141	+2	OK
P040	normal	26.9201	24.8101	1.7076	0.40238	29.4324	205.85	90	0	87	3	3-87-0	183	+2	OK
P040	tumour														excluded_NT
P040	tumour	85.8376	55.8758	19.0676	10.8942	126.694	185.669	100	0	80	20	20-80-0	220	+2	OK
P041	normal	11.138	11.0758	0.0594861	0.00272131	11.203	213.936	5	0	5	0	0-5-0	10	+2	OK
P041	normal	0.936914	0.921497	0.0135422	0.00187508	0.954206	211.778	2	2	0	0	0-0-2	2	+1	OK
P041	tumour														excluded_PA
P041	tumour	69.6698	60.3189	7.85826	1.49259	80.5132	200.341	100	0	100	0	0-100-0	200	+2	OK
P042	normal	0.536187	0.531201	0.00473693	0.000249312	0.541423	213.778	3	3	0	0	0-0-3	3	+1	OK
P042	tumour	7.95155	7.74961	0.181194	0.0207453	8.17424	211.009	80	65	15	0	0-15-65	95	+1	OK
P042	tumour	6.50481	6.42466	0.0761119	0.00404037	6.589	212.539	80	65	15	0	0-15-65	95	+1	OK
P043	normal	2.27269	1.58282	0.193576	0.496299	3.45886	187.082	0	0	0	0	0-0-0	0	+0	OK
P043	tumour	71.0754	50.917	16.5344	3.62391	94.8576	191.063	100	0	99	1	1-99-0	201	+2	OK
P043	tumour	36.8878	36.0829	0.740485	0.0644633	37.7573	209.427	100	0	100	0	0-100-0	200	+2	OK
P044	normal	0.268431	0.259468	0.006435	0.00252803	0.279922	211.489	0	0	0	0	0-0-0	0	+0	OK
P044	normal	0.169498	0.167594	0.00190447	0	0.171402	213.931	0	0	0	0	0-0-0	0	+0	OK
P044	tumour	62.7799	57.6554	4.76079	0.363794	68.2683	203.716	100	0	100	0	0-100-0	200	+2	OK
P044	tumour	60.8372	56.1633	4.38068	0.293291	65.8045	203.926	100	0	100	0	0-100-0	200	+2	OK
P045	normal	16.57	15.7484	0.759023	0.0626269	17.4543	207.354	100	0	100	0	0-100-0	200	+2	OK
P045	normal	12.917	12.4912	0.39432	0.0315528	13.3744	209.656	100	15	85	0	0-85-15	185	+2	OK
P045	tumour	15.3759	14.4937	0.806035	0.0761303	16.3342	207.13	90	5	85	0	0-85-5	175	+2	OK
P045	tumour	19.7315	19.3119	0.408629	0.0109584	20.1621	209.801	95	5	90	0	0-90-5	185	+2	OK
P046	normal														excluded_PA
P046	normal	0.226096	0.223012	0.00266325	0.000420513	0.2296	214.164	0	0	0	0	0-0-0	0	+0	OK
P046	tumour	42.3004	38.8216	3.2587	0.220143	45.9994	204.58	100	0	100	0	0-100-0	200	+2	OK
P046	tumour	13.1148	12.4745	0.581383	0.0589344	13.8141	207.984	100	0	100	0	0-100-0	200	+2	OK
P047	tumour	5.92448	5.84949	0.0675998	0.00739509	6.00687	212.523	100	20	80	0	0-80-20	180	+2	OK
P047	tumour	7.65342	7.5887	0.0625163	0.00220516	7.72035	212.714	100	30	70	0	0-70-30	170	+2	OK
P048	tumour														excluded_NC
P048	tumour														excluded_NC
P049	normal	39.9314	39.2702	0.575508	0.0856916	40.6783	210.863	100	0	100	0	0-100-0	200	+2	OK
P049	normal	2.22063	2.19543	0.0242339	0.00096686	2.2468	212.943	15	5	10	0	0-10-5	25	+2	OK
P049	tumour	26.9037	26.1313	0.692221	0.0801945	27.7563	209.716	100	20	79	1	1-79-20	181	+2	OK
P049	tumour	18.8313	17.8276	0.827265	0.176351	20.0112	208.684	100	30	67	3	3-67-30	173	+2	OK
P050	normal														excluded_NC
P050	normal	7.78332	7.52997	0.2205	0.0328461	8.06951	208.58	15	0	15	0	0-15-0	30	+2	OK
P050	tumour	66.5622	54.8947	9.38656	2.28095	80.5107	197.846	100	0	100	0	0-100-0	200	+2	OK
P050	tumour	73.8699	53.094	14.6426	6.13334	100.779	191.032	100	0	97	3	3-97-0	203	+2	OK
P051	normal	9.76636	9.53713	0.20789	0.0213364	10.0169	211.157	20	0	20	0	0-20-0	40	+2	OK
P051	normal	3.24449	3.18765	0.0539091	0.00293792	3.30428	211.804	10	0	10	0	0-10-0	20	+2	OK
P051	tumour	56.0746	45.8306	8.40603	1.83798	68.1566	198.011	100	0	100	0	0-100-0	200	+2	OK
P051	tumour	79.2071	66.7835	10.6661	1.75745	93.3881	198.023	100	0	98	2	2-98-0	202	+2	OK
P052	tumour	9.1269	8.97868	0.144354	0.00386348	9.27898	210.726	90	0	90	0	0-90-0	180	+2	OK
P052	tumour	6.93889	6.84565	0.089891	0.0033418	7.03546	211.588	90	0	90	0	0-90-0	180	+2	OK
P053	tumour	13.927	13.8188	0.106721	0.00148772	14.0367	211.631	40	0	40	0	0-40-0	80	+2	OK
P053	tumour	7.77059	7.69513	0.0682903	0.00717204	7.85323	211.835	100	5	95	0	0-95-5	195	+2	OK
P054	normal	28.2281	26.5594	1.4552	0.213585	30.1105	206.58	100	100	0	0	0-0-100	100	+1	OK
P054	tumour	22.9309	22.4368	0.439811	0.0542237	23.4791	211.014	100	0	100	0	0-100-0	200	+2	OK
P054	tumour	25.2363	24.7732	0.431096	0.0319499	25.7313	210.406	100	0	100	0	0-100-0	200	+2	OK
P055	normal	27.8483	26.5403	1.04612	0.261866	29.4181	208.904	80	70	8	2	2-8-70	92	+1	OK
P055	normal	0.699529	0.69214	0.00684203	0.000547363	0.707466	213.14	5	5	0	0	0-0-5	5	+1	OK
P055	tumour	44.4288	41.043	3.09898	0.2869	48.1016	204.895	100	0	100	0	0-100-0	200	+2	OK
P055	tumour	40.6949	37.3448	2.86095	0.489091	44.534	205.081	100	0	98	2	2-98-0	202	+2	OK
P056	normal	34.7445	34.053	0.628718	0.0627752	35.4987	210.533	100	85	15	0	0-15-85	115	+1	OK
P056	normal	34.2064	33.5012	0.616562	0.0886479	35.0003	210.563	100	85	15	0	0-15-85	115	+1	OK
P056	tumour	20.8397	19.5703	1.07473	0.19463	22.3037	207.192	100	0	99	1	1-99-0	201	+2	OK
P056	tumour	22.3031	21.9123	0.33687	0.0539069	22.7478	211.623	100	0	99	1	1-99-0	201	+2	OK
P057	normal	0.176956	0.17637	0.00048775	9.75499e-05	0.177638	216.695	0	0	0	0	0-0-0	0	+0	OK
P057	normal	2.75664	2.74882	0.0049763	0.0028436	2.7673	215.1	90	90	0	0	0-0-90	90	+1	OK
P057	tumour	15.6732	15.4127	0.250601	0.00984814	15.9435	210.951	100	20	80	0	0-80-20	180	+2	OK
P057	tumour	43.8887	39.4446	4.02697	0.417146	48.75	202.869	100	0	100	0	0-100-0	200	+2	OK
P058	normal	12.095	11.4955	0.47499	0.124517	12.819	208.54	40	0	40	0	0-40-0	80	+2	OK
P058	normal	0.727814	0.707892	0.0169869	0.00293411	0.750669	211.686	0	0	0	0	0-0-0	0	+0	OK
P058	tumour	33.404	31.7247	1.52192	0.157335	35.2406	206.572	100	0	99	1	1-99-0	201	+2	OK
P058	tumour	12.9842	12.9091	0.0734216	0.00166228	13.061	212.801	100	0	100	0	0-100-0	200	+2	OK
P059	normal														excluded_NC
P059	normal	9.54677	8.66411	0.724239	0.158417	10.5878	205.391	25	10	10	5	5-10-10	45	+2	OK
P059	tumour	27.9318	26.8788	0.985487	0.0674629	29.0522	208.609	100	0	100	0	0-100-0	200	+2	OK
P059	tumour	31.4653	29.393	1.87753	0.194726	33.7323	206.027	100	0	100	0	0-100-0	200	+2	OK
P060	normal	19.3828	18.1943	1.023	0.165498	20.7368	206.811	50	10	40	0	0-40-10	90	+2	OK
P060	normal	16.2107	15.5737	0.571021	0.0659634	16.9137	208.875	70	10	60	0	0-60-10	130	+2	OK
P060	tumour	26.0753	23.9579	1.81331	0.304028	28.4966	205.498	100	0	99	1	1-99-0	201	+2	OK
P060	tumour	45.3312	41.1963	3.60406	0.530807	49.9969	204.101	100	0	99	1	1-99-0	201	+2	OK
P061	normal	13.5772	13.103	0.430422	0.0438493	14.0953	208.808	40	10	30	0	0-30-10	70	+2	OK
P061	normal	1.57105	1.54838	0.0185213	0.00414006	1.59785	212.608	1	0	1	0	0-1-0	2	+2	OK
P061	tumour														excluded_NC
P061	tumour														excluded_NC
P062	normal	1.57247	1.4778	0.0467933	0.0478815	1.71503	208.456	90	0	90	0	0-90-0	180	+2	OK
P062	tumour	31.0843	30.3051	0.755993	0.0231939	31.8867	208.775	100	0	100	0	0-100-0	200	+2	OK
P062	tumour	26.2183	25.8383	0.369479	0.0105626	26.6089	210.186	100	0	100	0	0-100-0	200	+2	OK
P063	normal	1.34022	1.32117	0.018823	0.000229548	1.3595	212.421	2	0	2	0	0-2-0	4	+2	OK
P063	normal	14.0908	13.8118	0.266291	0.0126714	14.3824	210.711	100	85	15	0	0-15-85	115	+1	OK
P063	tumour	5.33638	5.29007	0.0455796	0.000725327	5.38341	212.104	100	90	10	0	0-10-90	110	+1	OK
P063	tumour	26.3721	25.4069	0.908014	0.0571362	27.3944	208.488	100	20	80	0	0-80-20	180	+2	OK
P064	normal	4.43549	4.26862	0.150028	0.0168441	4.61921	210.075	40	20	20	0	0-20-20	60	+2	OK
P064	normal	5.34174	5.27987	0.0590803	0.00279767	5.40642	212.745	20	15	5	0	0-5-15	25	+1	OK
P064	tumour														excluded_PA
P064	tumour														excluded_PA
P065	normal	4.06987	3.95857	0.101898	0.00940715	4.19059	208.513	15	0	15	0	0-15-0	30	+2	OK
P065	normal	30.8664	30.4695	0.341749	0.0551482	31.3184	212.973	15	10	5	0	0-5-10	20	+1	OK
P065	tumour	17.4799	17.3085	0.154968	0.0164075	17.6677	213.087	100	95	5	0	0-5-95	105	+1	OK
P065	tumour	5.34998	5.27305	0.0683756	0.00854695	5.43545	213.71	100	90	10	0	0-10-90	110	+1	OK
P066	normal	16.2414	15.6866	0.484111	0.0706544	16.8668	209.531	80	20	59	1	1-59-20	141	+2	OK
P066	normal	1.22595	1.21956	0.00601144	0.000383709	1.23273	213.428	5	5	0	0	0-0-5	5	+1	OK
P066	tumour	60.845	52.5275	7.11154	1.20599	70.3685	200.127	100	0	95	5	5-95-0	205	+2	OK
P066	tumour	48.5661	43.6124	4.13759	0.816095	54.3359	203.088	100	0	98	2	2-98-0	202	+2	OK
P067	normal	6.26792	6.14488	0.111769	0.0112703	6.40223	211.54	100	0	100	0	0-100-0	200	+2	OK
P067	tumour	17.3057	17.028	0.272717	0.00500728	17.5885	210.519	100	0	100	0	0-100-0	200	+2	OK
P067	tumour	20.1125	19.8148	0.293589	0.00411869	20.4143	210.415	100	0	100	0	0-100-0	200	+2	OK
P068	normal	40.346	38.0599	2.13495	0.151207	42.7834	205.893	100	0	100	0	0-100-0	200	+2	OK
P068	normal	3.43984	3.3599	0.0562594	0.0236772	3.54345	211.405	100	60	40	0	0-40-60	140	+1	OK
P068	tumour	60.2228	53.6368	5.90153	0.684403	67.4931	201.712	100	0	100	0	0-100-0	200	+2	OK
P068	tumour	7.91255	7.63398	0.260285	0.0182857	8.20941	208.864	90	0	90	0	0-90-0	180	+2	OK
P069	normal	17.2286	16.5266	0.639705	0.0623313	17.993	208.215	30	0	28	2	2-28-0	62	+2	OK
P069	normal	7.88713	7.65197	0.210374	0.024784	8.14707	209.623	15	0	15	0	0-15-0	30	+2	OK
P069	normal	6.11226	6.0539	0.0570374	0.00132337	6.17195	212.399	15	0	15	0	0-15-0	30	+2	OK
P069	tumour	21.7147	21.2849	0.412466	0.0173715	22.1619	210.329	100	70	30	0	0-30-70	130	+1	OK
P069	tumour	15.5352	15.2251	0.294313	0.0158046	15.8611	210.719	100	70	30	0	0-30-70	130	+1	OK
P069	tumour	1.63989	1.63406	0.00571753	0.000115118	1.64584	214.884	80	75	5	0	0-5-75	85	+1	OK
P069	tumour	4.57779	4.56393	0.0105645	0.00329759	4.59495	214.933	80	77	3	0	0-3-77	83	+1	OK
P070	normal	1.22511	1.15491	0.0618072	0.00838811	1.30369	208.753	1	1	0	0	0-0-1	1	+1	OK
P070	normal	16.1036	15.5295	0.517654	0.056482	16.7343	208.973	100	0	100	0	0-100-0	200	+2	OK
P070	tumour	19.7882	19.4246	0.344823	0.0187416	20.1705	210.593	100	20	80	0	0-80-20	180	+2	OK
P070	tumour	26.5922	24.3375	1.95344	0.301296	29.1482	204.805	100	0	100	0	0-100-0	200	+2	OK
P071	normal	7.54291	7.3972	0.134436	0.011275	7.6999	211.373	15	10	5	0	0-5-10	20	+1	OK
P071	normal	1.31203	1.25924	0.0301043	0.0226917	1.38752	209.731	2	0	2	0	0-2-0	4	+2	OK
P071	tumour	37.928	35.4641	2.01587	0.447986	40.8398	207.482	100	0	98	2	2-98-0	202	+2	OK
P071	tumour	52.3448	49.4226	2.46803	0.454195	55.7212	207.118	100	0	99	1	1-99-0	201	+2	OK
P072	tumour	42.3773	41.8833	0.460064	0.0339086	42.9052	209.735	100	0	100	0	0-100-0	200	+2	OK
P072	tumour	15.4799	15.4544	0.023873	0.0016828	15.5072	213.584	100	0	100	0	0-100-0	200	+2	OK
P073	tumour	9.45258	9.18976	0.239919	0.0228968	9.73829	209.838	80	0	80	0	0-80-0	160	+2	OK
P073	tumour	2.55298	2.47825	0.0704503	0.00428052	2.63199	209.647	30	0	30	0	0-30-0	60	+2	OK
P074	tumour	1.08662	1.06793	0.0162895	0.00240389	1.10772	213.459	5	5	0	0	0-0-5	5	+1	OK
P074	tumour	0.905277	0.895118	0.00958199	0.000576694	0.916012	213.169	5	5	0	0	0-0-5	5	+1	OK

## Sheet: Apaf-1
Sample information		Digital Image Analysis						Manual scoring
patient_number	Sample_type	TPP	1+	2+	3+	H-score	API	Total % SC	1+	2+	3+	3+-2+-1+	H-score	OEI	Tissue quality
P001	normal	55.0919	53.1275	1.95203	0.0124	57.0689	196.498	30	30	0	0	30-0-0	30	+1	OK
P001	tumour	71.3969	70.2393	1.15146	0.00614	72.5606	196.647	100	0	100	0	0-100-0	200	+2	OK
P001	tumour	63.9672	62.7955	1.16374	0.00798	65.1469	197.56	100	15	85	0	15-85-0	185	+2	OK
P002	normal	20.1807	19.8792	0.301487	0	20.4822	199.617	100	95	5	0	95-5-0	105	+1	OK
P002	normal	9.45925	9.22969	0.229285	0.000279	9.6891	199.115	100	0	100	0	0-100-0	200	+2	OK
P002	tumour	24.8444	24.6247	0.219768	0	25.0642	200.42	100	100	0	0	100-0-0	100	+1	OK
P002	tumour	10.9765	10.686	0.280639	0.00987	11.2768	199.8	100	100	0	0	100-0-0	100	+1	OK
P003	normal	55.8558	50.1677	5.68382	0.00431	61.5483	192.568	80	0	80	0	0-80-0	160	+2	OK
P003	normal	58.4856	28.0422	30.3102	0.133233	89.0622	169.038	70	0	70	0	0-70-0	140	+2	OK
P003	tumour	50.9264	49.5719	1.3536	0.000872	52.2817	197.735	100	0	100	0	0-100-0	200	+2	OK
P003	tumour	44.8108	43.413	1.38966	0.00821	46.2169	198.1	100	0	100	0	0-100-0	200	+2	OK
P004	normal	50.5651	39.2048	11.3579	0.00243	61.9278	186.844	60	20	40	0	20-40-0	100	+2	OK
P004	tumour	18.4129	17.9481	0.464593	0.000284	18.8781	198.916	15	0	15	0	0-15-0	30	+2	OK
P004	tumour	64.7238	62.0496	2.65781	0.0164	67.4144	195.91	100	0	100	0	0-100-0	200	+2	OK
P005	normal	43.1939	40.5686	2.59829	0.027	45.8461	194.346	40	20	20	0	20-20-0	60	+2	OK
P005	tumour	14.326	13.7912	0.534162	0.000584	14.8613	196.546	100	100	0	0	100-0-0	100	+1	OK
P006	normal	1.56466	1.33866	0.220212	0.0058	1.79646	190.001	1	1	0	0	1-0-0	1	+1	OK
P006	normal	2.38033	2.0457	0.264384	0.0702	2.78519	189.141	15	15	0	0	15-0-0	15	+1	OK
P006	tumour	3.51981	3.26035	0.259453	0	3.77926	193.233	0	0	0	0	0-0-0	0	+0	OK
P006	tumour	2.57678	2.46021	0.116571	0	2.69335	195.82	0	0	0	0	0-0-0	0	+0	OK
P007	normal	21.6383	20.4456	1.18135	0.0113	22.8423	196.707	100	78	20	2	78-20-2	124	+1	OK
P007	tumour	18.26	15.973	2.28381	0.00313	20.55	191.972	100	0	100	0	0-100-0	200	+2	OK
P007	tumour	20.5936	19.0622	1.52987	0.00152	22.1265	195.564	100	70	25	5	70-25-5	135	+1	OK
P008	normal	30.1145	25.3613	4.68688	0.0663	34.9339	190.062	100	95	5	0	95-5-0	105	+1	OK
P008	normal	12.6385	11.0325	1.58449	0.0215	14.266	191.838	30	30	0	0	30-0-0	30	+1	OK
P008	tumour	31.5138	30.1511	1.35415	0.00861	32.8852	196.224	100	0	100	0	0-100-0	200	+2	OK
P008	tumour	15.1057	15.0474	0.0583	0	15.1641	200.892	100	100	0	0	100-0-0	100	+1	OK
P009	normal	7.23446	7.0472	0.179823	0.00743	7.42914	198.398	100	100	0	0	100-0-0	100	+1	OK
P009	normal	7.77315	7.58592	0.187039	0.000189	7.96057	198.64	100	100	0	0	100-0-0	100	+1	OK
P009	tumour	92.0823	29.859	51.5078	10.7155	165.021	149.755	100	0	20	80	0-20-80	280	+3	OK
P009	tumour	23.4561	23.0324	0.423575	0.000168	23.88	199.008	100	100	0	0	100-0-0	100	+1	OK
P010	normal	23.0703	22.4516	0.618735	0	23.689	197.391	100	0	100	0	0-100-0	200	+2	OK
P010	normal	12.3554	11.3573	0.932807	0.0653	13.4188	194.482	100	90	10	0	90-10-0	110	+1	OK
P010	tumour	22.4714	22.3627	0.108653	0	22.58	199.546	100	85	15	0	85-15-0	115	+1	OK
P010	tumour	28.9554	28.6789	0.276429	0	29.2318	198.884	100	60	40	0	60-40-0	140	+1	OK
P011	normal	36.4458	36.0632	0.376854	0.00577	36.8342	200.029	100	100	0	0	100-0-0	100	+1	OK
P011	normal	25.3694	25.1045	0.264659	0.000263	25.6346	200.769	100	100	0	0	100-0-0	100	+1	OK
P011	tumour	47.6106	45.9423	1.63901	0.0293	49.3081	196.686	100	0	100	0	0-100-0	200	+2	OK
P011	tumour	45.5757	40.1811	5.39449	8.86e-05	50.9703	193.693	100	0	100	0	0-100-0	200	+2	OK
P012	normal														excluded_NC
P012	normal														excluded_NC
P012	tumour														excluded_NC
P012	tumour	0.162097	0.12469	0.0374	0	0.199504	186.411	0	0	0	0	0-0-0	0	+0	OK
P013	normal	39.6678	34.6391	5.01554	0.0132	44.7096	191.374	100	0	100	0	0-100-0	200	+2	OK
P013	normal	27.3419	25.5226	1.81936	0	29.1613	195.006	100	98	2	0	98-2-0	102	+1	OK
P013	tumour	30.1615	27.0797	2.89435	0.187409	33.4307	192.806	100	0	100	0	0-100-0	200	+2	OK
P013	tumour	2.88832	2.79027	0.0978	0.00022	2.98659	198.227	100	100	0	0	100-0-0	100	+1	OK
P014	normal	18.7995	16.1669	2.6236	0.00903	21.4412	191.005	100	80	20	0	80-20-0	120	+1	OK
P014	tumour	9.27336	9.25473	0.0186	0	9.29199	201.677	15	10	5	0	10-5-0	20	+1	OK
P014	tumour	29.9759	29.6702	0.30571	0	30.2816	199.506	100	0	100	0	0-100-0	200	+2	OK
P015	normal	1.76292	1.71235	0.0506	0	1.8135	198.61	100	85	15	0	85-15-0	115	+1	OK
P015	normal														excluded_NC
P015	normal	37.7924	37.0609	0.73127	0.000168	38.524	196.324	3	0	3	0	0-3-0	6	+2	OK
P015	tumour	36.3736	35.1403	1.21711	0.0162	37.6231	197.421	100	0	100	0	0-100-0	200	+2	OK
P015	tumour	44.447	40.8271	3.61837	0.00144	48.0682	194.857	100	0	100	0	0-100-0	200	+2	OK
P016	normal	17.5016	15.9362	1.55399	0.0115	19.0785	193.654	5	5	0	0	5-0-0	5	+1	OK
P016	tumour	45.1275	43.1322	1.93999	0.0554	47.1782	196.29	100	0	100	0	0-100-0	200	+2	OK
P016	tumour	23.3449	23.1998	0.145045	0	23.4899	200.175	100	0	100	0	0-100-0	200	+2	OK
P017	tumour	42.4443	40.9193	1.51745	0.00759	43.9769	196.869	100	0	100	0	0-100-0	200	+2	OK
P017	tumour	27.2375	26.5927	0.644752	0	27.8822	197.125	100	0	100	0	0-100-0	200	+2	OK
P018	normal	12.2821	11.9409	0.341224	0	12.6233	198.571	100	100	0	0	100-0-0	100	+1	OK
P018	tumour	29.6097	25.0134	4.27534	0.32098	34.527	188.55	100	100	0	0	100-0-0	100	+1	OK
P018	tumour	11.65	10.6015	1.03314	0.0153	12.7137	194.052	100	95	5	0	95-5-0	105	+1	OK
P019	normal	7.35828	7.23822	0.120063	0	7.47835	199.185	100	95	5	0	95-5-0	105	+1	OK
P019	normal	13.3473	12.7345	0.612295	0.000551	13.9607	197.253	100	95	5	0	95-5-0	105	+1	OK
P019	tumour														excluded_PA
P019	tumour														excluded_PA
P020	normal	46.9769	28.6292	18.0179	0.32984	65.6545	176.594	100	100	0	0	100-0-0	100	+1	OK
P020	tumour	21.8272	21.3897	0.434102	0.00341	22.2681	198.491	100	0	100	0	0-100-0	200	+2	OK
P020	tumour	32.3408	31.7385	0.597464	0.00486	32.948	198.909	100	0	100	0	0-100-0	200	+2	OK
P021	normal	27.0839	23.0918	3.94193	0.0501	31.1261	190.256	100	95	5	0	95-5-0	105	+1	OK
P021	tumour	62.184	56.8547	5.27958	0.0498	67.5631	192.772	100	0	100	0	0-100-0	200	+2	OK
P022	normal	27.924	21.9636	5.90879	0.0516	33.936	187.286	30	20	5	5	20-5-5	45	+1	OK
P023	normal	29.6382	26.4181	3.16204	0.0581	32.9164	192.722	100	0	100	0	0-100-0	200	+2	OK
P023	normal	18.5104	18.2663	0.244145	0	18.7545	198.54	100	0	100	0	0-100-0	200	+2	OK
P023	tumour	33.7908	28.8723	4.83849	0.08	38.7894	190.814	100	0	100	0	0-100-0	200	+2	OK
P023	tumour	9.46191	9.33027	0.131641	0	9.59355	199.239	100	0	100	0	0-100-0	200	+2	OK
P024	normal	0.0681	0.057	0.0106	0.000516	0.0797	188.644	0	0	0	0	0-0-0	0	+0	OK
P024	normal	0.218349	0.209601	0.00875	0	0.227098	196.359	0	0	0	0	0-0-0	0	+0	OK
P024	tumour	0.122183	0.1174	0.00478	0	0.126966	198.011	5	5	0	0	5-0-0	5	+1	OK
P024	tumour	1.84484	1.75245	0.0924	0	1.93724	196.244	0	0	0	0	0-0-0	0	+0	OK
P025	tumour	34.0281	32.9887	1.03696	0.0024	35.0699	197.957	100	0	100	0	0-100-0	200	+2	OK
P025	tumour	3.12938	3.04302	0.0864	0	3.21575	199.12	100	100	0	0	100-0-0	100	+1	OK
P026	normal														excluded_NC
P026	normal														excluded_NC
P026	tumour	24.0178	23.0647	0.953127	0	24.971	197.31	100	0	100	0	0-100-0	200	+2	OK
P026	tumour	30.7514	30.1632	0.588181	0	31.3396	198.821	100	0	100	0	0-100-0	200	+2	OK
P027	normal	20.2083	18.2285	1.9747	0.00506	22.1931	193.699	20	20	0	0	20-0-0	20	+1	OK
P028	normal	9.51672	7.66428	1.84374	0.0087	11.3779	187.653	100	100	0	0	100-0-0	100	+1	OK
P028	normal	6.4339	5.54227	0.886021	0.00561	7.33115	191.295	100	100	0	0	100-0-0	100	+1	OK
P028	tumour	2.87304	2.36594	0.503823	0.00327	3.3834	188.18	0	0	0	0	0-0-0	0	+0	OK
P028	tumour	2.06524	2.02009	0.0451	0	2.11039	199.68	100	100	0	0	100-0-0	100	+1	OK
P029	tumour	50.6659	49.9608	0.694649	0.0105	51.3815	198.597	100	0	100	0	0-100-0	200	+2	OK
P029	tumour	26.0726	17.0621	8.15076	0.859782	35.9429	176.604	100	100	0	0	100-0-0	100	+1	OK
P030	normal	21.6955	21.4271	0.267306	0.00112	21.9651	199.366	100	85	15	0	85-15-0	115	+1	OK
P030	normal	9.13115	8.97929	0.151861	0	9.28302	199.426	100	100	0	0	100-0-0	100	+1	OK
P030	tumour	11.1894	11.0392	0.150133	0	11.3395	200.429	100	0	100	0	0-100-0	200	+2	OK
P030	tumour	20.9917	20.8226	0.169135	0	21.1608	201.445	100	0	100	0	0-100-0	200	+2	OK
P031	tumour	31.3382	30.9042	0.43386	0.00014	31.7723	198.871	100	100	0	0	100-0-0	100	+1	OK
P031	tumour	44.3878	42.1452	2.17197	0.0706	46.7011	195.476	100	0	100	0	0-100-0	200	+2	OK
P032	normal	16.6195	15.1991	1.39297	0.0275	18.0674	193.988	95	90	5	0	90-5-0	100	+1	OK
P032	normal	6.52197	6.01481	0.507161	0	7.02913	195.325	100	95	5	0	95-5-0	105	+1	OK
P032	tumour	34.0422	29.579	4.34242	0.120762	38.6261	191.512	100	90	10	0	90-10-0	110	+1	OK
P032	tumour	22.5172	22.1062	0.410972	0	22.9282	198.243	100	0	100	0	0-100-0	200	+2	OK
P033	normal	78.35	61.7164	16.631	0.00256	94.9861	186.29	NA	0	20	80	0-20-80	280	NA	OK
P033	normal	50.9619	49.4796	1.4732	0.00904	52.4531	196.713	100	30	70	0	30-70-0	170	+2	OK
P034	tumour	11.4526	11.3961	0.0561	0.000377	11.5094	201.084	100	0	100	0	0-100-0	200	+2	OK
P034	tumour	25.0415	24.5708	0.470754	0	25.5123	200.089	100	0	100	0	0-100-0	200	+2	OK
P035	normal	73.694	47.2271	26.3758	0.0911	100.252	178.42	70	40	30	0	40-30-0	100	+1	OK
P035	tumour	63.5482	61.373	2.17055	0.0046	65.7279	194.348	100	0	100	0	0-100-0	200	+2	OK
P035	tumour	63.0776	61.2199	1.85767	0	64.9353	194.654	100	0	100	0	0-100-0	200	+2	OK
P036	normal	28.0215	27.1999	0.821572	0	28.843	198.175	15	15	0	0	15-0-0	15	+1	OK
P036	normal	2.49067	2.46183	0.0288	0	2.51951	199.133	2	2	0	0	2-0-0	2	+1	OK
P036	tumour	44.21	42.8354	1.36548	0.00916	45.5938	197.661	100	0	100	0	0-100-0	200	+2	OK
P036	tumour	45.2524	43.7781	1.40796	0.0664	46.793	198.101	100	0	100	0	0-100-0	200	+2	OK
P037	normal	17.4929	15.9555	1.53744	0	19.0303	193.922	15	5	10	0	5-10-0	25	+2	OK
P037	normal	29.2134	24.2446	4.7074	0.26136	34.4435	188.261	100	80	20	0	80-20-0	120	+1	OK
P037	tumour	21.512	20.5494	0.962452	0.000225	22.4749	196.744	100	95	5	0	95-5-0	105	+1	OK
P038	normal														excluded_NC
P038	tumour	20.057	19.715	0.34206	0	20.3991	198.395	100	0	95	5	0-95-5	205	+2	OK
P038	tumour	24.4048	23.4885	0.916286	0	25.3211	196.986	100	0	100	0	0-100-0	200	+2	OK
P039	normal	9.55843	9.32886	0.229575	0	9.78801	198.218	100	100	0	0	100-0-0	100	+1	OK
P039	normal	14.8304	14.0842	0.746179	0	15.5766	196.808	100	95	5	0	95-5-0	105	+1	OK
P039	tumour	63.9573	60.2619	3.69531	8.47e-05	67.6527	194.763	100	18	80	2	18-80-2	184	+2	OK
P039	tumour	68.4456	64.3263	4.11416	0.00512	72.57	194.337	100	18	80	2	18-80-2	184	+2	OK
P040	normal	24.646	23.7709	0.873895	0.00119	25.5223	197.439	100	30	70	0	30-70-0	170	+2	OK
P040	normal	8.99007	8.59783	0.392238	0	9.38231	197.596	100	90	10	0	90-10-0	110	+1	OK
P040	tumour	40.2288	37.3619	2.85604	0.0108	43.1064	194.056	100	0	100	0	0-100-0	200	+2	OK
P040	tumour	60.8499	60.0803	0.768603	0.00101	61.6206	197.859	100	0	100	0	0-100-0	200	+2	OK
P041	normal	8.64715	8.49777	0.149332	5.01e-05	8.79658	198.757	100	97	3	0	97-3-0	103	+1	OK
P041	normal	25.4698	23.9515	1.48612	0.0322	27.0204	195.02	100	99	0	1	99-0-1	102	+1	OK
P041	tumour	1.60589	1.59055	0.0153	0	1.62124	199.761	100	100	0	0	100-0-0	100	+1	OK
P041	tumour														excluded_PA
P042	normal	8.14353	6.56447	1.50478	0.0743	9.79685	186.872	10	10	0	0	10-0-0	10	+1	OK
P042	tumour	25.899	25.6171	0.279044	0.00286	26.1837	199.991	100	0	100	0	0-100-0	200	+2	OK
P042	tumour	34.714	34.4866	0.225861	0.00158	34.9431	199.435	100	0	100	0	0-100-0	200	+2	OK
P043	normal	29.5615	28.3479	1.21354	0	30.775	196.31	100	100	0	0	100-0-0	100	+1	OK
P043	tumour	29.6938	28.7768	0.881015	0.036	30.6468	198.24	100	0	100	0	0-100-0	200	+2	OK
P043	tumour	51.1397	50.911	0.228684	0	51.3684	199.66	100	0	100	0	0-100-0	200	+2	OK
P044	normal	15.7669	14.475	1.28783	0.00405	17.0629	193.922	100	75	25	0	75-25-0	125	+1	OK
P044	normal	42.6341	41.9729	0.661248	0	43.2954	196.975	100	100	0	0	100-0-0	100	+1	OK
P044	tumour	3.4583	3.32145	0.133823	0.00302	3.59817	197.252	100	100	0	0	100-0-0	100	+1	OK
P044	tumour	50.8269	48.7208	2.10618	0	52.9331	195.538	100	0	100	0	0-100-0	200	+2	OK
P045	normal	35.4255	34.1765	1.24741	0.00156	36.6761	195.993	100	0	100	0	0-100-0	200	+2	OK
P045	normal	37.2396	35.6771	1.55974	0.00276	38.8048	195.621	100	0	100	0	0-100-0	200	+2	OK
P045	tumour	71.3891	65.3172	5.97544	0.0965	77.5576	191.998	100	0	100	0	0-100-0	200	+2	OK
P045	tumour	78.911	63.6086	15.1212	0.181143	94.3945	186.425	100	0	90	10	0-90-10	210	+2	OK
P046	normal	18.725	18.1589	0.565568	0.000575	19.2917	197.27	15	15	0	0	15-0-0	15	+1	OK
P046	normal	2.67837	2.61307	0.0653	0	2.74368	198.59	100	95	5	0	95-5-0	105	+1	OK
P046	tumour	2.90309	2.50979	0.393298	0	3.29639	191.842	100	100	0	0	100-0-0	100	+1	OK
P046	tumour	3.24259	3.11441	0.128184	0	3.37078	197.461	100	0	100	0	0-100-0	200	+2	OK
P047	tumour	19.3094	18.8969	0.41252	0	19.7219	198.714	100	0	100	0	0-100-0	200	+2	OK
P047	tumour	40.8465	40.1821	0.66065	0.00367	41.5144	197.722	100	0	100	0	0-100-0	200	+2	OK
P048	tumour														excluded_NC
P048	tumour														excluded_NC
P049	normal	6.47752	6.35125	0.126272	0	6.60379	198.881	100	0	100	0	0-100-0	200	+2	OK
P049	tumour	63.4763	61.0643	2.39238	0.0196	65.9079	196.134	100	0	100	0	0-100-0	200	+2	OK
P049	tumour	37.6814	36.9462	0.735141	9.36e-05	38.4168	198.522	100	75	25	0	75-25-0	125	+1	OK
P050	normal														excluded_Nc
P050	normal														excluded_Nc
P050	normal														excluded_NC
P050	tumour	0.838219	0.819694	0.0185	0	0.856743	198.599	100	100	0	0	100-0-0	100	+1	OK
P050	tumour	0.375593	0.301157	0.0729	0.00149	0.451517	188.405	100	100	0	0	100-0-0	100	+1	OK
P051	normal	0.645405	0.513192	0.132043	0.000169	0.777787	187.564	100	100	0	0	100-0-0	100	+1	OK
P051	normal	0.0394	0.0394	0	0	0.0394	199.973	100	100	0	0	100-0-0	100	+1	OK
P051	tumour	21.1376	18.8016	2.33574	0.000211	23.4737	192.295	100	0	100	0	0-100-0	200	+2	OK
P051	tumour	30.5962	27.6829	2.90494	0.00839	33.5179	193.121	100	0	100	0	0-100-0	200	+2	OK
P052	tumour	24.5261	24.3468	0.179328	0	24.7055	200.023	100	0	100	0	0-100-0	200	+2	OK
P052	tumour	14.6605	14.4779	0.182575	0	14.8431	200.211	100	0	100	0	0-100-0	200	+2	OK
P053	tumour	38.3769	36.0674	2.27585	0.0336	40.7198	194.915	100	90	10	0	90-10-0	110	+1	OK
P053	tumour	22.9658	22.7555	0.210154	8.16e-05	23.1761	199.098	100	90	10	0	90-10-0	110	+1	OK
P054	normal	11.1664	11.0101	0.156007	0.000283	11.323	198.848	100	0	100	0	0-100-0	200	+2	OK
P054	tumour	74.6611	69.1171	5.40306	0.140988	80.3462	192.096	100	0	100	0	0-100-0	200	+2	OK
P054	tumour	69.1831	65.7991	3.38315	0.000828	72.5679	193.927	100	0	100	0	0-100-0	200	+2	OK
P055	normal	12.1452	12.0066	0.138686	0	12.2839	199.353	100	100	0	0	100-0-0	100	+1	OK
P055	normal	6.6933	6.48692	0.20638	0	6.89968	198.727	100	100	0	0	100-0-0	100	+1	OK
P055	tumour	83.5512	73.3462	10.1808	0.0242	93.7804	190.107	100	12	80	8	12-80-8	196	+2	OK
P055	tumour	87.1907	76.0489	11.0928	0.049	98.3815	190.004	100	15	75	10	15-75-10	195	+2	OK
P056	normal	7.66476	7.48953	0.174531	0.000698	7.84069	198.854	100	0	100	0	0-100-0	200	+2	OK
P056	normal	7.39939	7.26191	0.137477	0	7.53687	199.185	100	0	100	0	0-100-0	200	+2	OK
P056	tumour	7.33793	7.29497	0.043	0	7.38089	200.287	100	98	2	0	98-2-0	102	+1	OK
P056	tumour	3.54838	3.43114	0.116345	0.00089	3.6665	198.049	100	95	5	0	95-5-0	105	+1	OK
P057	normal	1.95323	1.8451	0.108127	0	2.06136	197.086	3	3	0	0	3-0-0	3	+1	OK
P057	normal	93.9189	24.4509	67.868	1.59998	164.987	150.077	100	15	85	0	15-85-0	185	+2	OK
P057	tumour	45.9616	43.5094	2.36356	0.0887	48.5026	195.647	100	15	85	0	15-85-0	185	+2	OK
P057	tumour	56.2094	54.4525	1.75636	0.000528	57.9668	197.191	100	0	92	8	0-92-8	208	+2	OK
P058	normal	5.386	5.15879	0.227214	0	5.61322	197.33	10	0	10	0	0-10-0	20	+1	OK
P058	normal	8.58124	8.39732	0.183926	0	8.76517	198.718	100	85	15	0	85-15-0	115	+1	OK
P058	tumour	35.26	33.9567	1.25609	0.0472	36.6106	197.435	100	0	100	0	0-100-0	200	+2	OK
P058	tumour	28.6716	28.551	0.120615	0	28.7922	200.641	100	0	100	0	0-100-0	200	+2	OK
P059	normal														excluded_NC
P059	normal	0.721642	0.690883	0.0308	0	0.7524	198.343	0	0	0	0	0-0-0	0	+0	OK
P059	tumour	0.128704	0.119312	0.00939	0	0.138096	195.491	0	0	0	0	0-0-0	0	+0	OK
P059	tumour	0.124948	0.107327	0.0176	0	0.142569	192.513	0	0	0	0	0-0-0	0	+0	OK
P060	normal	7.52473	7.44572	0.079	0	7.60373	200.03	45	40	5	0	40-5-0	50	+1	OK
P060	normal	18.7753	18.1459	0.62946	0	19.4048	197.259	100	70	30	0	70-30-0	130	+1	OK
P060	tumour	11.9848	11.9171	0.0676	0	12.0524	200.59	100	100	0	0	100-0-0	100	+1	OK
P060	tumour	31.8292	31.6248	0.204395	0	32.0336	200.641	100	75	25	0	75-25-0	125	+1	OK
P061	normal	22.3135	19.7689	2.52485	0.0197	24.8777	192.379	100	60	40	0	60-40-0	140	+1	OK
P061	normal														excluded_NC
P061	tumour														excluded_NC
P061	tumour														excluded_NC
P062	normal	11.5533	11.2955	0.257874	0	11.8112	198.381	100	0	100	0	0-100-0	200	+2	OK
P062	tumour	27.7352	27.0129	0.720662	0.0016	28.459	198.353	100	0	100	0	0-100-0	200	+2	OK
P062	tumour	21.8486	21.2967	0.515532	0.0364	22.437	199.141	100	0	100	0	0-100-0	200	+2	OK
P063	normal	19.623	19.527	0.096	0	19.719	199.405	10	10	0	0	10-0-0	10	+1	OK
P063	normal	39.8256	39.5636	0.261977	0	40.0876	199.866	100	0	100	0	0-100-0	200	+2	OK
P063	tumour	19.9344	19.7148	0.21927	0.000315	20.1543	200.524	100	0	100	0	0-100-0	200	+2	OK
P063	tumour	50.6088	50.0756	0.53239	0.000827	51.1429	198.641	100	0	100	0	0-100-0	200	+2	OK
P064	normal	11.0352	10.6117	0.415311	0.00817	11.4668	196.761	60	20	40	0	20-40-0	100	+2	OK
P064	normal	7.59912	7.15461	0.443757	0.000745	8.04436	196.017	100	30	70	0	30-70-0	170	+2	OK
P064	tumour														excluded_PA
P064	tumour														excluded_PA
P065	normal	18.2593	17.1289	1.09352	0.0369	19.4266	195.517	100	95	5	0	95-5-0	105	+1	OK
P065	normal	12.6927	12.0313	0.661409	0	13.3541	196.078	25	0	25	0	0-25-0	50	+1	OK
P065	tumour	71.8882	56.3952	15.4931	0	87.3813	185.522	100	20	80	0	20-80-0	180	+2	OK
P065	tumour	36.1519	34.1641	1.98769	0.000129	38.1399	194.304	100	20	80	0	20-80-0	180	+2	OK
P066	normal	20.7306	19.9969	0.731868	0.00179	21.4661	197.365	100	0	100	0	0-100-0	200	+2	OK
P066	normal	3.33615	3.18893	0.147213	0	3.48336	197.484	15	15	0	0	15-0-0	15	+1	OK
P066	tumour	51.769	50.3785	1.37563	0.0149	53.1743	197.234	100	0	100	0	0-100-0	200	+2	OK
P066	tumour	34.7238	34.1251	0.598671	0	35.3225	198.038	100	0	100	0	0-100-0	200	+2	OK
P067	normal	10.1567	9.70368	0.451783	0.0012	10.6109	197.174	100	0	100	0	0-100-0	200	+2	OK
P067	tumour	91.1728	53.5685	36.1544	1.44992	130.227	175.374	100	0	95	5	0-95-5	205	+2	OK
P067	tumour	84.3821	61.5743	22.7861	0.0217	107.212	183.463	100	0	90	10	0-90-10	210	+2	OK
P068	normal	28.4395	27.2433	1.17935	0.0168	29.6524	197.285	100	0	100	0	0-100-0	200	+2	OK
P068	normal	15.211	14.7876	0.412441	0.011	15.6455	197.928	100	0	100	0	0-100-0	200	+2	OK
P068	tumour	14.8473	14.495	0.35229	0	15.1996	197.548	100	0	100	0	0-100-0	200	+2	OK
P068	tumour	26.4557	25.7168	0.738765	0.000103	27.1947	198.143	100	0	100	0	0-100-0	200	+2	OK
P069	normal	7.77302	7.41356	0.359457	0	8.13247	197.304	15	15	0	0	15-0-0	15	+1	OK
P069	normal	10.6721	10.3874	0.284675	0	10.9568	197.918	100	100	0	0	100-0-0	100	+1	OK
P069	normal	11.0467	10.5033	0.530015	0.0135	11.6037	196.398	100	80	20	0	80-20-0	120	+1	OK
P069	tumour	71.8177	69.8729	1.91311	0.0317	73.7942	195.808	100	0	100	0	0-100-0	200	+2	OK
P069	tumour	64.2239	63.61	0.613882	0	64.8377	197.491	100	0	100	0	0-100-0	200	+2	OK
P069	tumour	53.1057	51.6938	1.39866	0.0132	54.5308	197.968	100	5	95	0	5-95-0	195	+2	OK
P069	tumour	29.7748	29.6487	0.126107	0	29.9009	199.897	100	0	100	0	0-100-0	200	+2	OK
P070	normal	8.11242	8.05225	0.0602	0	8.17258	200.53	100	0	100	0	0-100-0	200	+2	OK
P070	normal	7.16761	6.89762	0.268633	0.00135	7.43894	196.996	100	100	0	0	100-0-0	100	+1	OK
P070	tumour	0.00398	0.00356	0.000419	0	0.0044	195.447	0	0	0	0	0-0-0	0	+0	OK
P070	tumour	2.80131	2.16374	0.528989	0.108576	3.54745	182.87	100	100	0	0	100-0-0	100	+1	OK
P071	normal	2.19446	1.93483	0.254046	0.00558	2.45967	192.131	100	100	0	0	100-0-0	100	+1	OK
P071	normal	14.3167	13.2996	1.01716	0	15.3339	195.12	100	90	10	0	90-10-0	110	+1	OK
P071	tumour	19.3545	17.5372	1.79037	0.0269	21.1987	193.692	100	100	0	0	100-0-0	100	+1	OK
P071	tumour	13.68	12.9119	0.759023	0.00915	14.4573	195.654	100	100	0	0	100-0-0	100	+1	OK
P072	tumour	21.8037	20.7895	1.00474	0.0095	22.8274	196.154	100	0	100	0	0-100-0	200	+2	OK
P072	tumour	27.7449	25.6174	2.07438	0.0532	29.9256	194.172	100	0	100	0	0-100-0	200	+2	OK
P073	tumour	12.911	12.7865	0.124568	0	13.0356	199.977	100	0	100	0	0-100-0	200	+2	OK
P073	tumour	18.9677	15.9445	3.0216	0.00156	21.9924	190.473	100	0	100	0	0-100-0	200	+2	OK
P074	tumour	5.32235	4.88981	0.426668	0.00586	5.76074	194.573	100	80	20	0	80-20-0	120	+1	OK
P074	tumour	2.86737	2.52821	0.336065	0.00309	3.20961	192.621	100	100	0	0	100-0-0	100	+1	OK

## Sheet: Smac
Sample information		Digital Image Analysis						Manual scoring
patient_number	Sample_type	TPP	1+	2+	3+	H-score	API	Total % SC	1+	2+	3+	3+-2+-1+	H-score	OEI	Tissue quality
P001	normal	12.1294	11.9855	0.140096	0.00379513	12.2771	213.19	100	30	70	0	0-70-30	170	+2	OK
P001	tumour	33.2404	31.752	1.29835	0.190019	34.9188	208.598	100	60	40	0	0-40-60	140	+1	OK
P001	tumour	29.6323	29.404	0.220164	0.0081486	29.8688	211.832	100	70	30	0	0-30-70	130	+1	OK
P002	normal	40.2144	38.3888	1.52769	0.297945	42.338	209.446	100	85	15	0	0-15-85	115	+1	OK
P002	normal	95.4776	55.6964	33.2981	6.48312	141.742	184.602	100	75	25	0	0-25-75	125	+1	OK
P002	tumour	93.9367	36.9813	32.3512	24.6041	175.496	169.97	100	0	100	0	0-100-0	200	+2	OK
P002	tumour	97.7399	21.1747	34.6232	41.942	216.247	156.63	100	0	100	0	0-100-0	200	+2	OK
P003	normal	86.0623	60.8369	19.4685	5.757	117.045	190.897	100	75	25	0	0-25-75	125	+1	OK
P003	normal	77.1005	57.4097	15.3692	4.32159	101.113	192.354	100	50	50	0	0-50-50	150	+2	OK
P003	tumour	99.0864	26.4479	35.4469	37.1915	208.916	158.806	100	10	90	0	0-90-10	190	+2	OK
P003	tumour	98.2607	41.2878	29.1167	27.8563	183.09	168.039	100	20	80	0	0-80-20	180	+2	OK
P004	normal	60.108	42.9049	11.6773	5.52585	82.8371	192.35	100	60	40	0	0-40-60	140	+1	OK
P004	tumour	96.0459	47.2227	25.5895	23.2336	168.103	173.404	100	0	92	8	8-92-0	208	+2	OK
P004	tumour	97.169	29.9251	29.1819	38.0621	202.475	158.926	100	0	85	15	15-85-0	215	+2	OK
P005	normal	42.1214	41.3618	0.711582	0.0480339	42.929	210.937	100	75	25	0	0-25-75	125	+1	OK
P005	tumour	77.0884	75.2295	1.6965	0.162415	79.1097	206.258	100	30	70	0	0-70-30	170	+2	OK
P006	normal	27.2654	25.0138	2.02247	0.229063	29.746	206.785	100	90	10	0	0-10-90	110	+1	OK
P006	normal	41.3633	36.9739	3.73452	0.654938	46.4077	203.572	100	85	15	0	0-15-85	115	+1	OK
P006	tumour	39.0142	36.2081	2.49906	0.307004	42.1273	205.351	100	0	100	0	0-100-0	200	+2	OK
P006	tumour	53.9176	47.4297	5.48104	1.00685	61.4123	201.936	100	0	100	0	0-100-0	200	+2	OK
P007	normal	35.4201	33.6899	1.53939	0.19082	37.3411	208.127	100	80	20	0	0-20-80	120	+1	OK
P007	tumour														excluded_NT
P007	tumour	38.4073	30.4067	5.00209	2.99855	49.4065	196.875	100	0	100	0	0-100-0	200	+2	OK
P008	normal														excluded_NC
P008	normal	64.6882	58.5757	4.8773	1.23525	72.036	204.569	100	85	15	0	0-15-85	115	+1	OK
P008	tumour	93.9639	57.896	25.0732	10.9947	141.027	184.287	100	20	80	0	0-80-20	180	+2	OK
P008	tumour	85.1244	62.0029	17.3572	5.7643	114.01	192.032	100	10	90	0	0-90-10	190	+2	OK
P009	normal														excluded_PA
P009	normal	40.0234	35.5655	3.83153	0.626358	45.1077	204.078	40	20	20	0	0-20-20	60	+2	OK
P009	tumour	63.2666	56.0715	5.8139	1.38121	71.8429	202.712	100	0	100	0	0-100-0	200	+2	OK
P009	tumour	87.1371	63.2075	19.9358	3.9938	115.06	191.36	100	0	100	0	0-100-0	200	+2	OK
P010	normal	78.8655	70.5116	7.48304	0.870881	88.0903	201.294	100	75	25	0	0-25-75	125	+1	OK
P010	normal	50.7884	48.5912	1.97173	0.225499	53.2112	207.347	90	80	10	0	0-10-80	100	+1	OK
P010	tumour	74.2461	65.5366	6.2551	2.45441	85.41	201.896	100	30	70	0	0-70-30	170	+2	OK
P010	tumour	83.0104	71.6194	9.40076	1.99023	96.3916	199.402	100	50	50	0	0-50-50	150	+2	OK
P011	normal	94.8413	44.5098	41.1011	9.23029	154.403	178.935	100	0	100	0	0-100-0	200	+2	OK
P011	normal	97.9249	42.7559	38.4326	16.7364	169.83	175.004	100	0	98	2	2-98-0	202	+2	OK
P011	tumour	98.8362	44.3543	37.693	16.7889	170.107	174.366	100	20	80	0	0-80-20	180	+2	OK
P011	tumour	98.7555	43.3116	36.1002	19.3437	173.543	172.872	100	10	90	0	0-90-10	190	+2	OK
P012	normal														excluded_NC
P012	normal														excluded_NC
P012	tumour	69.1081	37.2939	22.9632	8.85099	109.773	178.766	100	0	100	0	0-100-0	200	+2	OK
P012	tumour	69.3398	42.9045	18.9176	7.51762	103.293	183.508	100	0	100	0	0-100-0	200	+2	OK
P013	normal	14.1876	13.9561	0.211335	0.0202128	14.4394	212.133	100	95	5	0	0-5-95	105	+1	OK
P013	normal	29.663	28.646	0.844809	0.172199	30.8522	210.347	100	99	1	0	0-1-99	101	+1	OK
P013	tumour	69.6634	59.5146	8.1193	2.02956	81.8418	199.922	100	10	90	0	0-90-10	190	+2	OK
P013	tumour	63.0473	57.2144	5.27567	0.557241	69.4375	203.417	100	20	80	0	0-80-20	180	+2	OK
P014	normal	17.6118	14.4986	2.56963	0.543532	21.2685	198.91	20	5	15	0	0-15-5	35	+2	OK
P014	tumour	91.0859	54.2531	22.1959	14.6369	142.556	181.792	100	0	100	0	0-100-0	200	+2	OK
P014	tumour	93.609	50.7084	23.4398	19.4607	155.97	177.001	100	0	98	2	2-98-0	202	+2	OK
P015	normal	26.325	25.5486	0.682997	0.0934908	27.195	210.859	100	85	15	0	0-15-85	115	+1	OK
P015	normal	6.72927	6.67193	0.0542504	0.00308991	6.7897	213.609	5	4	1	0	0-1-4	6	+1	OK
P015	normal	13.5524	12.939	0.580974	0.032498	14.1984	209.088	100	100	0	0	0-0-100	100	+1	OK
P015	tumour	84.755	60.3932	21.4088	2.95309	112.07	190.62	100	0	100	0	0-100-0	200	+2	OK
P015	tumour	87.051	70.1815	14.4755	2.39398	106.314	195.171	100	0	100	0	0-100-0	200	+2	OK
P016	normal	14.6295	13.3731	1.04956	0.206813	16.0927	207.292	100	0	100	0	0-100-0	200	+2	OK
P016	tumour	93.6492	39.9307	27.2629	26.4556	173.823	169.821	100	0	100	0	0-100-0	200	+2	OK
P016	tumour	89.2037	43.8271	25.5082	19.8684	154.449	175.472	100	0	90	10	10-90-0	210	+2	OK
P017	tumour	79.908	64.6922	11.5051	3.71074	98.8345	196.087	100	10	89	1	1-89-10	191	+2	OK
P017	tumour	94.5422	43.2572	26.0659	25.2191	171.046	171.324	100	0	98	2	2-98-0	202	+2	OK
P018	normal	75.5638	36.3215	17.7508	21.4915	136.298	171.95	100	0	100	0	0-100-0	200	+2	OK
P018	tumour	93.4965	39.1263	24.7722	29.5979	177.465	168.093	100	0	100	0	0-100-0	200	+2	OK
P018	tumour	86.2913	43.9506	22.0044	20.3363	148.968	175.461	100	0	100	0	0-100-0	200	+2	OK
P019	normal	97.0977	74.5662	19.9548	2.57667	122.206	191.555	100	70	30	0	0-30-70	130	+1	OK
P019	normal	94.4547	77.7915	14.8125	1.85069	112.969	195.203	90	70	20	0	0-20-70	110	+1	OK
P019	tumour														excluded_PA
P019	tumour														excluded_PA
P020	normal	45.3059	43.7085	1.46083	0.136628	47.04	208.887	80	0	80	0	0-80-0	160	+2	OK
P020	tumour	90.5511	51.9628	20.2737	18.3145	147.454	178.964	100	0	95	5	5-95-0	205	+2	OK
P020	tumour	76.7617	62.7484	11.3818	2.63144	93.4063	197.14	100	0	95	5	5-95-0	205	+2	OK
P021	normal	14.0195	13.89	0.113628	0.0158424	14.1648	213.853	100	95	5	0	0-5-95	105	+1	OK
P021	tumour	45.3549	43.4578	1.67866	0.218484	47.4706	208.781	100	85	15	0	0-15-85	115	+1	OK
P022	normal	42.4201	37.7366	3.85648	0.827028	47.9307	203.299	100	70	30	0	0-30-70	130	+1	OK
P023	normal														excluded_PA
P023	normal														excluded_PA
P023	tumour	70.9807	52.2005	13.9176	4.86262	94.6236	192.755	100	0	100	0	0-100-0	200	+2	OK
P023	tumour	90.73	52.0413	25.4522	13.2365	142.655	182.549	100	0	100	0	0-100-0	200	+2	OK
P024	normal	45.0699	41.88	2.74284	0.447121	48.707	205.496	100	75	25	0	0-25-75	125	+1	OK
P024	normal	39.0325	37.0084	1.8565	0.167611	41.2242	207.667	100	85	15	0	0-15-85	115	+1	OK
P024	tumour	81.3834	55.171	15.7518	10.4606	118.056	187.477	100	0	100	0	0-100-0	200	+2	OK
P024	tumour	72.1305	59.9781	8.78776	3.36468	87.6476	198.098	100	20	75	5	5-75-20	185	+2	OK
P025	tumour	94.8443	45.113	19.3716	30.3597	174.935	167.227	100	10	30	60	60-30-10	250	+3	OK
P025	tumour	95.7664	43.384	31.5608	20.8216	168.97	173.663	100	20	80	0	0-80-20	180	+2	OK
P026	normal														excluded_NC
P026	normal														excluded_NC
P026	tumour	74.6863	65.0334	8.13866	1.51425	85.8535	200.226	100	10	90	0	0-90-10	190	+2	OK
P026	tumour	93.1918	47.1212	29.5364	16.5342	155.797	178.239	100	0	100	0	0-100-0	200	+2	OK
P027	normal	32.2235	31.2631	0.857907	0.102548	33.2865	211.124	100	0	95	5	5-95-0	205	+2	OK
P028	normal	77.7238	66.3646	9.89705	1.46218	90.5452	199.02	100	40	60	0	0-60-40	160	+2	OK
P028	normal	66.3347	64.8482	1.29125	0.19523	68.0164	210.801	100	100	0	0	0-0-100	100	+1	OK
P028	tumour	77.8723	68.0788	8.36066	1.43285	89.0986	201.16	100	0	100	0	0-100-0	200	+2	OK
P028	tumour	79.9077	67.6366	10.1357	2.13538	94.3141	199.381	100	10	90	0	0-90-10	190	+2	OK
P029	tumour	93.079	46.2548	21.6573	25.1669	165.07	173.911	100	0	98	2	2-98-0	202	+2	OK
P029	tumour	75.7483	48.5601	16.8203	10.3679	113.304	185.833	100	0	100	0	0-100-0	200	+2	OK
P030	normal	84.8763	62.0681	16.5988	6.20939	113.894	191.463	100	60	40	0	0-40-60	140	+1	OK
P030	normal	91.8876	62.2692	22.2765	7.34195	128.848	187.453	100	70	30	0	0-30-70	130	+1	OK
P030	tumour	97.943	26.9641	32.5592	38.4196	207.341	159.169	100	0	100	0	0-100-0	200	+2	OK
P030	tumour	99.3712	24.395	34.8288	40.1474	214.495	157.286	100	0	95	5	5-95-0	205	+2	OK
P031	tumour	90.0495	44.5071	21.4689	24.0735	159.666	174.038	100	0	99	1	1-99-0	201	+2	OK
P031	tumour	87.5658	57.2515	17.532	12.7824	130.663	185.31	100	0	100	0	0-100-0	200	+2	OK
P032	normal	25.2842	24.0216	1.01973	0.242948	26.7899	208.335	60	55	5	0	0-5-55	65	+1	OK
P032	normal	51.1477	41.2857	6.50279	3.35925	64.369	198.405	100	80	20	0	0-20-80	120	+1	OK
P032	tumour	84.4929	51.2514	21.8031	11.4384	129.173	183.662	100	70	30	0	0-30-70	130	+1	OK
P032	tumour	84.4514	45.8601	22.1011	16.4902	139.533	178.649	100	15	80	5	5-80-15	190	+2	OK
P033	normal	53.0804	49.8159	2.92603	0.338499	56.6834	206.249	100	80	20	0	0-20-80	120	+1	OK
P033	normal	27.8908	26.2623	1.45268	0.175755	29.695	207.29	100	60	40	0	0-40-60	140	+1	OK
P034	tumour	95.013	39.9277	32.1146	22.9707	173.069	171.58	100	0	100	0	0-100-0	200	+2	OK
P034	tumour	94.7567	39.9481	32.7146	22.094	171.659	171.86	100	0	100	0	0-100-0	200	+2	OK
P035	normal	75.2078	52.244	17.2486	5.71521	103.887	190.076	100	30	70	0	0-70-30	170	+2	OK
P035	tumour	89.6992	43.9157	24.1599	21.6236	157.106	174.423	100	0	99	1	1-99-0	201	+2	OK
P035	tumour	80.6996	45.434	18.3927	16.8729	132.838	179.012	100	0	100	0	0-100-0	200	+2	OK
P036	normal	45.4027	42.5619	2.2804	0.560418	48.8039	206.917	100	90	10	0	0-10-90	110	+1	OK
P036	normal	54.4472	51.5458	2.09885	0.802569	58.1512	209.052	100	100	0	0	0-0-100	100	+1	OK
P036	tumour	97.0406	57.1037	26.6018	13.335	150.312	180.918	100	5	90	5	5-90-5	200	+2	OK
P036	tumour	93.8054	56.7054	23.7794	13.3206	144.226	182.002	100	20	70	10	10-70-20	190	+2	OK
P037	normal	50.4966	46.1371	3.86634	0.493233	55.3494	205.463	100	75	25	0	0-25-75	125	+1	OK
P037	normal	42.9103	38.8299	2.75269	1.32769	48.3184	206.002	100	80	15	5	5-15-80	125	+1	OK
P037	tumour	47.1224	46.0214	1.05387	0.0471092	48.2705	210.269	100	70	30	0	0-30-70	130	+1	OK
P038	normal														excluded_NC
P038	tumour														excluded_PA
P038	tumour	76.3799	60.2176	12.5468	3.61544	96.1575	194.809	100	0	100	0	0-100-0	200	+2	OK
P039	normal	51.171	49.6322	1.20121	0.337592	53.0474	210.733	100	98	2	0	0-2-98	102	+1	OK
P039	normal	24.8855	24.4683	0.382236	0.0350064	25.3378	212.025	100	100	0	0	0-0-100	100	+1	OK
P039	tumour	74.6439	71.2309	3.29974	0.113251	78.1701	205.936	100	95	5	0	0-5-95	105	+1	OK
P039	tumour	78.2375	73.8683	4.16425	0.204993	82.8118	205.078	100	90	10	0	0-10-90	110	+1	OK
P040	normal	67.1467	60.7054	5.62375	0.817596	74.4057	203.605	100	70	30	0	0-30-70	130	+1	OK
P040	normal	89.5794	71.4922	14.3212	3.76608	111.433	196.407	100	30	70	0	0-70-30	170	+2	OK
P040	tumour	98.3611	53.6263	31.1655	13.5693	156.665	179.696	100	0	100	0	0-100-0	200	+2	OK
P040	tumour	89.6498	69.849	15.1304	4.67046	114.121	195.285	100	0	100	0	0-100-0	200	+2	OK
P041	normal	47.4734	46.6951	0.70326	0.0750687	48.3268	210.036	10	10	0	0	0-0-10	10	+1	OK
P041	normal	14.9814	14.7606	0.203489	0.0173047	15.2195	212.915	100	98	2	0	0-2-98	102	+1	OK
P041	tumour														excluded_PA
P041	tumour	97.1286	42.4428	30.8356	23.8502	175.665	170.737	100	40	60	0	0-60-40	160	+2	OK
P042	normal	37.8871	36.7005	1.0754	0.111194	39.1848	210.288	100	98	2	0	0-2-98	102	+1	OK
P042	tumour	85.9431	66.6516	14.5767	4.71477	109.949	194.001	100	0	100	0	0-100-0	200	+2	OK
P042	tumour	94.3612	58.0938	23.234	13.0335	143.662	183.159	100	0	100	0	0-100-0	200	+2	OK
P043	normal	21.2735	19.1073	1.73692	0.429262	23.8689	205.26	15	0	15	0	0-15-0	30	+2	OK
P043	tumour	83.0167	50.3545	24.1325	8.52968	124.208	184.875	100	0	100	0	0-100-0	200	+2	OK
P043	tumour	78.2778	67.6021	9.51138	1.16434	90.1179	199.125	100	0	100	0	0-100-0	200	+2	OK
P044	normal	13.5765	12.5784	0.739542	0.258565	14.8332	205.367	100	80	20	0	0-20-80	120	+1	OK
P044	normal	10.0786	9.7325	0.254565	0.0915826	10.5164	211.183	100	90	10	0	0-10-90	110	+1	OK
P044	tumour	89.8439	52.8834	22.7513	14.2092	141.014	181.599	100	0	100	0	0-100-0	200	+2	OK
P044	tumour	83.6835	65.4018	14.1617	4.11987	106.085	194.604	100	10	90	0	0-90-10	190	+2	OK
P045	normal														excluded_PA
P045	normal														excluded_PA
P045	tumour	69.4308	47.9641	13.6867	7.78	98.6775	189.036	100	10	90	0	0-90-10	190	+2	OK
P045	tumour	72.1725	48.3378	15.2671	8.56762	104.575	187.157	100	10	89	1	1-89-10	191	+2	OK
P046	normal														excluded_PA
P046	normal	5.9898	5.87294	0.103151	0.0137078	6.12036	212.011	15	10	5	0	0-5-10	20	+1	OK
P046	tumour	83.8926	54.5155	19.3384	10.0386	123.308	186.156	100	5	95	0	0-95-5	195	+2	OK
P046	tumour	47.4368	37.9747	6.35776	3.10439	60.0034	196.867	100	0	100	0	0-100-0	200	+2	OK
P047	tumour	76.7353	60.6958	12.2278	3.81162	96.5863	195.3	100	20	80	0	0-80-20	180	+2	OK
P047	tumour	73.7674	61.5183	10.1218	2.12727	88.1437	198.378	100	20	80	0	0-80-20	180	+2	OK
P048	tumour														excluded_NC
P048	tumour														excluded_NC
P049	normal	93.0235	48.4332	28.6907	15.8996	153.513	178.385	100	0	90	10	10-90-0	210	+2	OK
P049	normal	15.8495	15.5555	0.273961	0.0200855	16.1637	211.56	100	90	10	0	0-10-90	110	+1	OK
P049	tumour	75.8256	54.3629	14.177	7.28567	104.574	191.907	100	5	95	0	0-95-5	195	+2	OK
P049	tumour	74.1251	58.1361	11.8797	4.10933	94.2235	195.762	100	5	95	0	0-95-5	195	+2	OK
P050	normal														excluded_Nc
P050	normal														excluded_NC
P050	tumour	91.7622	72.9439	15.9798	2.83847	113.419	194.958	100	0	100	0	0-100-0	200	+2	OK
P050	tumour	95.3296	77.8155	15.1479	2.36619	115.21	195.023	100	0	100	0	0-100-0	200	+2	OK
P051	normal	36.0373	35.5749	0.442485	0.0198824	36.5195	211.979	100	100	0	0	0-0-100	100	+1	OK
P051	normal	19.0394	18.9125	0.120649	0.00624102	19.1725	213.819	100	100	0	0	0-0-100	100	+1	OK
P051	tumour	93.3694	59.5521	19.7963	14.021	141.208	183.868	100	10	75	15	15-75-10	205	+2	OK
P051	tumour	95.8404	66.6395	21.2662	7.93472	132.976	187.681	100	10	80	10	10-80-10	200	+2	OK
P052	tumour	45.902	40.2706	4.60451	1.02684	52.5602	202.429	100	70	30	0	0-30-70	130	+1	OK
P052	tumour	44.8928	40.0942	4.02051	0.778104	50.4695	203.525	100	60	40	0	0-40-60	140	+1	OK
P053	tumour	88.9155	65.2503	18.5621	5.10315	117.684	191.759	100	10	90	0	0-90-10	190	+2	OK
P053	tumour	77.8559	57.2237	15.6845	4.94767	103.436	192.115	100	0	99	1	1-99-0	201	+2	OK
P054	normal	79.3756	60.001	15.477	3.8976	102.648	192.941	100	20	80	0	0-80-20	180	+2	OK
P054	tumour	94.0684	37.8577	21.9574	34.2533	184.532	163.868	100	0	100	0	0-100-0	200	+2	OK
P054	tumour	96.6446	30.9695	21.2575	44.4177	206.737	154.617	100	0	95	5	5-95-0	205	+2	OK
P055	normal	29.0267	28.49	0.494799	0.0418494	29.6052	211.655	100	100	0	0	0-0-100	100	+1	OK
P055	normal	67.3001	63.3148	3.16118	0.824128	72.1095	205.139	100	85	15	0	0-15-85	115	+1	OK
P055	tumour	84.654	69.8988	11.4827	3.27255	102.682	197.829	100	70	30	0	0-30-70	130	+1	OK
P055	tumour	94.3578	64.8892	18.1882	11.2804	135.107	187.07	100	50	50	0	0-50-50	150	+2	OK
P056	normal	82.3721	80.3188	1.85888	0.194383	84.6197	207.348	100	95	5	0	0-5-95	105	+1	OK
P056	normal	88.8312	84.5538	3.81142	0.466079	93.5748	203.686	100	90	10	0	0-10-90	110	+1	OK
P056	tumour	84.626	71.1517	9.82851	3.64576	101.746	197.666	100	0	100	0	0-100-0	200	+2	OK
P056	tumour	90.0273	72.0183	13.2535	4.75551	112.792	194.109	100	0	100	0	0-100-0	200	+2	OK
P057	normal	8.49587	8.24307	0.222614	0.0301886	8.77886	211.142	5	5	0	0	0-0-5	5	+1	OK
P057	normal	76.3093	74.5423	1.67823	0.0888496	78.1653	209.576	100	85	15	0	0-15-85	115	+1	OK
P057	tumour	59.892	57.1185	2.60337	0.170123	62.8356	206.813	100	90	10	0	0-10-90	110	+1	OK
P057	tumour	80.1104	69.7216	9.46308	0.925694	91.4248	199.517	100	60	40	0	0-40-60	140	+1	OK
P058	normal	11.1767	10.8736	0.277034	0.0260374	11.5058	211.301	100	98	2	0	0-2-98	102	+1	OK
P058	normal	35.3043	32.4895	2.52994	0.284839	38.4039	204.684	100	90	10	0	0-10-90	110	+1	OK
P058	tumour	73.1766	58.4533	12.3115	2.4117	90.3115	196.102	100	0	100	0	0-100-0	200	+2	OK
P058	tumour	74.0238	66.9947	6.521	0.508113	81.561	201.899	100	0	100	0	0-100-0	200	+2	OK
P059	normal														excluded_NC
P059	normal	72.5455	66.8938	5.13481	0.51693	78.7142	203.593	100	70	30	0	0-30-70	130	+1	OK
P059	tumour	94.907	67.3737	20.5387	6.99461	129.435	188.416	100	0	100	0	0-100-0	200	+2	OK
P059	tumour	95.0883	55.0991	28.3245	11.6647	146.742	182.242	100	0	100	0	0-100-0	200	+2	OK
P060	normal	59.2697	55.1488	3.22877	0.8922	64.2829	205.277	100	90	10	0	0-10-90	110	+1	OK
P060	normal	67.2277	62.8065	3.90631	0.514901	72.1638	205.049	100	95	5	0	0-5-95	105	+1	OK
P060	tumour	79.8511	62.3229	11.5647	5.96345	103.343	194.614	100	20	80	0	0-80-20	180	+2	OK
P060	tumour	83.5921	71.707	9.0521	2.83304	98.3103	199.686	100	60	40	0	0-40-60	140	+1	OK
P061	normal	18.5707	18.0778	0.45154	0.0413517	19.1049	211.034	100	80	20	0	0-20-80	120	+1	OK
P061	normal	15.2879	15.0646	0.214291	0.00902548	15.5202	213.04	100	100	0	0	0-0-100	100	+1	OK
P061	tumour														excluded_NC
P061	tumour														excluded_NC
P062	normal														excluded_PA
P062	tumour	80.5071	42.0897	22.148	16.2694	135.194	177.371	100	0	99	1	1-99-0	201	+2	OK
P062	tumour	90.3581	60.9283	22.2392	7.19066	126.979	187.691	100	0	99	1	1-99-0	201	+2	OK
P063	normal														excluded_PA
P063	normal	22.5142	21.5374	0.845372	0.131481	23.6225	209.217	100	100	0	0	0-0-100	100	+1	OK
P063	tumour	87.7211	69.956	13.6971	4.06796	109.554	195.094	100	30	70	0	0-70-30	170	+2	OK
P063	tumour	58.2407	52.4816	4.89749	0.861589	64.8614	203.242	100	40	60	0	0-60-40	160	+2	OK
P064	normal	36.8146	35.8216	0.86006	0.132942	37.9405	209.997	80	75	5	0	0-5-75	85	+1	OK
P064	normal	49.2951	47.6724	1.52001	0.102671	51.0204	208.275	100	90	10	0	0-10-90	110	+1	OK
P064	tumour														excluded_PA
P064	tumour														excluded_PA
P065	normal	20.3632	16.2644	2.82992	1.26887	25.7308	197.335	15	0	14	1	1-14-0	31	+2	OK
P065	normal	73.7936	66.587	4.94155	2.26507	83.2653	202.065	60	35	20	5	5-20-35	90	+1	OK
P065	tumour	84.4106	54.4855	19.6019	10.3233	124.659	185.723	100	70	25	5	5-25-70	135	+1	OK
P065	tumour	86.1045	72.9669	10.8354	2.30225	101.544	197.435	100	90	9	1	1-9-90	111	+1	OK
P066	normal	59.6257	55.0458	4.01828	0.561577	64.7671	204.663	100	75	25	0	0-25-75	125	+1	OK
P066	normal	37.3137	35.9453	1.22503	0.143378	38.8255	208.52	100	95	5	0	0-5-95	105	+1	OK
P066	tumour	96.3018	44.3264	31.3704	20.605	168.882	172.589	100	30	50	20	20-50-30	190	+2	OK
P066	tumour	97.0406	39.5193	39.1485	18.3728	172.935	172.73	100	20	75	5	5-75-20	185	+2	OK
P067	normal	28.8831	26.583	1.8489	0.451124	31.6342	205.616	30	10	20	0	0-20-10	50	+2	OK
P067	tumour	72.148	58.7529	10.1585	3.23661	88.7797	197.937	100	10	90	0	0-90-10	190	+2	OK
P067	tumour	73.6519	58.6532	11.2342	3.76444	92.4149	197.019	100	10	90	0	0-90-10	190	+2	OK
P068	normal														excluded_PA
P068	normal														excluded_PA
P068	tumour	89.2762	50.8533	25.7167	12.7062	140.405	181.176	100	0	100	0	0-100-0	200	+2	OK
P068	tumour	36.802	31.4665	3.94093	1.39462	43.5322	200.386	90	10	80	0	0-80-10	170	+2	OK
P069	normal	70.6759	61.0802	7.97812	1.61762	81.8893	201.278	100	75	25	0	0-25-75	125	+1	OK
P069	normal	69.9007	62.5055	6.43951	0.955624	78.2514	203.799	100	80	20	0	0-20-80	120	+1	OK
P069	normal	74.7131	67.2107	5.95577	1.54665	83.7622	202.957	100	0	100	0	0-100-0	200	+2	OK
P069	tumour	93.4647	63.1228	21.3705	8.97142	132.778	187.7	100	10	90	0	0-90-10	190	+2	OK
P069	tumour	61.283	55.5165	5.06774	0.698735	67.7482	203.936	100	10	90	0	0-90-10	190	+2	OK
P069	tumour	70.5408	63.2555	6.1697	1.11555	78.9415	203.253	100	10	90	0	0-90-10	190	+2	OK
P069	tumour	95.7876	55.7672	23.1422	16.8782	152.686	179.816	100	5	95	0	0-95-5	195	+2	OK
P070	normal														excluded_PA
P070	normal	11.64	11.3423	0.241403	0.0562872	11.994	211.931	15	14	1	0	0-1-14	16	+1	OK
P070	tumour	87.6694	60.7446	18.5692	8.35556	122.95	188.801	100	0	100	0	0-100-0	200	+2	OK
P070	tumour	83.6633	55.8276	16.7625	11.0732	122.572	186.664	100	0	100	0	0-100-0	200	+2	OK
P071	normal	44.8962	42.26	2.37131	0.264981	47.7975	206.336	50	40	10	0	0-10-40	60	+1	OK
P071	normal	20.3176	19.5013	0.732967	0.0833542	21.2173	210.515	100	90	10	0	0-10-90	110	+1	OK
P071	tumour	98.2401	42.6644	29.116	26.4597	180.275	169.891	100	0	95	5	5-95-0	205	+2	OK
P071	tumour	95.5123	57.8248	27.7512	9.93625	143.136	183.407	100	10	90	0	0-90-10	190	+2	OK
P072	tumour	95.6236	69.4704	23.525	2.62816	124.405	190.363	100	0	100	0	0-100-0	200	+2	OK
P072	tumour	94.8894	38.7616	37.3096	18.8182	169.835	173.727	100	0	100	0	0-100-0	200	+2	OK
P073	tumour	62.6509	54.0011	6.68513	1.96465	73.2653	201.389	100	30	70	0	0-70-30	170	+2	OK
P073	tumour	44.4871	40.7075	3.05457	0.72501	48.9917	204.633	100	30	70	0	0-70-30	170	+2	OK
P074	tumour	23.2501	22.3934	0.770867	0.0858406	24.1926	209.053	100	90	10	0	0-10-90	110	+1	OK
P074	tumour	11.8595	11.3804	0.436501	0.0425548	12.3811	208.887	25	20	5	0	0-5-20	30	+1	OK

## Sheet: XIAP
Sample information		Digital Image Analysis						Manual scoring
patient_number	Sample_type	TPP	1+	2+	3+	H-score	API	Total % SC	1+	2+	3+	3+-2+-1+	H-score	OEI	Tissue quality
P001	normal	1.28944	1.28678	0.00252831	0.000133069	1.29223	212.73	15	0	15	0	0-15-0	30	+2	OK
P001	tumour	0.75092	0.750223	0.000601851	9.50291e-05	0.751712	217.384	90	90	0	0	0-0-90	90	+1	OK
P001	tumour	0.90549	0.903469	0.00202052	0	0.90751	217.076	90	90	0	0	0-0-90	90	+1	OK
P002	normal	2.34463	2.33745	0.00693147	0.00024464	2.35205	214.898	5	5	0	0	0-0-5	5	+1	OK
P002	normal	61.7855	60.4559	1.31708	0.0125694	63.1277	206.707	100	0	100	0	0-100-0	200	+2	OK
P002	tumour	69.7325	67.3308	2.32823	0.0734555	72.2076	205.48	100	0	100	0	0-100-0	200	+2	OK
P002	tumour	82.2551	71.9471	9.74746	0.560505	93.1236	198.667	100	0	100	0	0-100-0	200	+2	OK
P003	normal	7.2762	7.2746	0.00159843	0	7.2778	216.476	100	20	80	0	0-80-20	180	+2	OK
P003	normal	21.3727	21.2821	0.0724146	0.018222	21.4816	214.927	100	10	90	0	0-90-10	190	+2	OK
P003	tumour	64.0242	63.8157	0.197797	0.0106893	64.2433	210.665	100	0	100	0	0-100-0	200	+2	OK
P003	tumour	50.7309	50.4691	0.246838	0.0149122	51.0075	211.363	100	0	100	0	0-100-0	200	+2	OK
P004	normal	24.1192	20.1335	3.49266	0.492968	28.5978	199.552	50	0	50	0	0-50-0	100	+2	OK
P004	tumour	29.6907	29.3148	0.364497	0.0113456	30.0779	211.436	100	60	40	0	0-40-60	140	+1	OK
P004	tumour	76.6758	75.8369	0.803292	0.0356091	77.5504	207.027	100	10	90	0	0-90-10	190	+2	OK
P005	normal	17.5456	17.4965	0.049013	0	17.5946	212.962	25	0	25	0	0-25-0	50	+2	OK
P005	tumour	0.512114	0.494871	0.0162889	0.000954658	0.530312	211.915	0	0	0	0	0-0-0	0	+0	OK
P006	normal	10.1033	9.90285	0.194155	0.0063388	10.3102	209.994	5	5	0	0	0-0-5	5	+1	OK
P006	normal	17.3232	17.1311	0.189077	0.00309963	17.5185	211.337	15	5	10	0	0-10-5	25	+2	OK
P006	tumour	24.0275	23.5056	0.361988	0.159888	24.7093	210.311	100	0	100	0	0-100-0	200	+2	OK
P006	tumour	34.0183	31.8755	1.57389	0.568831	36.7298	207.18	100	0	100	0	0-100-0	200	+2	OK
P007	normal	16.5395	16.1217	0.377168	0.0406976	16.9981	209.59	35	10	25	0	0-25-10	60	+2	OK
P007	tumour														excluded_NT
P007	tumour	17.9828	15.9356	1.80162	0.245651	20.2758	203.195	100	0	100	0	0-100-0	200	+2	OK
P008	normal	4.26718	4.05152	0.205552	0.0101118	4.49296	208.678	10	0	10	0	0-10-0	20	+2	OK
P008	normal	3.81196	3.76233	0.049302	0.000323822	3.86191	212.145	15	5	10	0	0-10-5	25	+2	OK
P008	tumour	78.1725	69.4722	8.21022	0.490066	87.3629	199.366	100	0	100	0	0-100-0	200	+2	OK
P008	tumour	47.4462	44.7998	2.60584	0.0406229	50.1333	205.376	100	0	100	0	0-100-0	200	+2	OK
P009	normal	9.17926	9.1677	0.0112938	0.000262646	9.19108	215.415	90	85	5	0	0-5-85	95	+1	OK
P009	normal	6.45023	6.40679	0.0412367	0.00219979	6.49586	214.271	25	20	5	0	0-5-20	30	+1	OK
P009	tumour	56.8565	56.6327	0.220091	0.00364126	57.0838	212.018	100	0	100	0	0-100-0	200	+2	OK
P009	tumour	68.3409	64.0707	4.05763	0.21252	72.8235	203.161	100	0	100	0	0-100-0	200	+2	OK
P010	normal	44.8723	44.76	0.105904	0.00633506	44.9909	212.177	95	0	95	0	0-95-0	190	+2	OK
P010	normal	10.246	10.2263	0.0186718	0.00102563	10.2668	214.7	30	0	30	0	0-30-0	60	+2	OK
P010	tumour	55.4043	55.3563	0.0459792	0.00203181	55.4544	213.126	90	0	90	0	0-90-0	180	+2	OK
P010	tumour	54.4558	54.1286	0.320913	0.00627868	54.7892	210.386	90	0	90	0	0-90-0	180	+2	OK
P011	normal	23.9876	23.8766	0.102983	0.00797718	24.1065	214.314	100	0	100	0	0-100-0	200	+2	OK
P011	normal	26.9769	26.814	0.14512	0.017724	27.1575	213.887	100	0	100	0	0-100-0	200	+2	OK
P011	tumour	44.9122	44.599	0.29935	0.0138536	45.2393	212.88	100	70	30	0	0-30-70	130	+1	OK
P011	tumour	78.3951	78.3406	0.0498018	0.00464172	78.4542	211.621	100	0	100	0	0-100-0	200	+2	OK
P012	normal														excluded_NC
P012	normal														excluded_NC
P012	tumour	67.3835	67.2464	0.135098	0.0019367	67.5224	209.896	100	0	100	0	0-100-0	200	+2	OK
P012	tumour	71.6773	70.6094	1.057	0.0108456	72.7559	206.862	100	0	100	0	0-100-0	200	+2	OK
P013	normal	2.26518	2.17326	0.0821007	0.00981203	2.3669	212.435	5	5	0	0	0-0-5	5	+1	OK
P013	normal	2.37457	2.21885	0.131546	0.0241729	2.55446	209.463	0	0	0	0	0-0-0	0	+0	OK
P013	tumour	21.4838	21.4793	0.00428291	0.000261153	21.4886	215.416	100	80	20	0	0-20-80	120	+1	OK
P013	tumour	41.7388	41.6459	0.0898192	0.00304718	41.8347	212.468	100	0	100	0	0-100-0	200	+2	OK
P014	normal	2.58642	2.55263	0.0294868	0.00429665	2.6245	212.927	10	10	0	0	0-0-10	10	+1	OK
P014	tumour	31.8482	31.6882	0.154042	0.00594756	32.0141	213.031	100	40	60	0	0-60-40	160	+2	OK
P014	tumour	12.1784	12.0928	0.0824361	0.00317168	12.2672	213.506	70	20	50	0	0-50-20	120	+2	OK
P015	normal	45.8307	45.8227	0.00774697	0.000274892	45.839	214.794	100	5	95	0	0-95-5	195	+2	OK
P015	normal	22.7554	22.7495	0.00418691	0.00177328	22.7632	215.924	95	95	0	0	0-0-95	95	+1	OK
P015	normal	0.812167	0.777754	0.0332179	0.00119489	0.847775	212.394	0	0	0	0	0-0-0	0	+0	OK
P015	tumour	78.2617	75.3852	2.63729	0.239266	81.3775	204.286	100	0	100	0	0-100-0	200	+2	OK
P015	tumour	82.7016	77.1629	4.33174	1.20697	89.4473	202.617	100	0	100	0	0-100-0	200	+2	OK
P016	normal	2.45969	2.32603	0.112925	0.0207413	2.6141	210.286	2	2	0	0	0-0-2	2	+1	OK
P016	tumour	75.3965	74.3008	1.08901	0.00669931	76.4989	204.947	100	0	100	0	0-100-0	200	+2	OK
P016	tumour	86.2705	84.8397	1.42275	0.00808119	87.7095	202.226	100	0	100	0	0-100-0	200	+2	OK
P017	tumour	65.485	56.9857	5.81782	2.68152	76.6659	200.75	100	0	98	2	2-98-0	202	+2	OK
P017	tumour	86.102	75.2423	9.00298	1.85673	98.8184	198.982	100	0	99	1	1-99-0	201	+2	OK
P018	normal	68.5391	64.3245	3.48524	0.729342	73.483	201.789	100	0	100	0	0-100-0	200	+2	OK
P018	tumour	77.3026	60.0475	7.41994	9.83512	104.393	194.349	100	0	97	3	3-97-0	203	+2	OK
P018	tumour	68.8793	66.671	1.64189	0.566387	71.654	207.468	100	0	100	0	0-100-0	200	+2	OK
P019	normal	69.2323	61.1898	6.55592	1.48658	78.7614	201.195	100	0	100	0	0-100-0	200	+2	OK
P019	normal	66.6027	57.9865	6.78626	1.82988	77.0487	200.77	100	0	99	1	1-99-0	201	+2	OK
P019	tumour														excluded_PA
P019	tumour														excluded_PA
P020	normal	0.281374	0.27991	0.00128084	0.000182978	0.283021	215.645	0	0	0	0	0-0-0	0	+0	OK
P020	tumour	24.0043	23.9817	0.0187629	0.00383101	24.0308	214.068	100	70	30	0	0-30-70	130	+1	OK
P020	tumour	55.9948	55.9594	0.0348324	0.000499284	56.0306	212.422	100	0	100	0	0-100-0	200	+2	OK
P021	normal	0.874929	0.85257	0.0145135	0.00784514	0.905133	211.304	2	2	0	0	0-0-2	2	+1	OK
P021	tumour	18.1197	17.901	0.213864	0.00486668	18.3433	212.822	100	0	100	0	0-100-0	200	+2	OK
P022	normal	7.3385	7.19611	0.133208	0.00917952	7.49007	211.463	60	50	10	0	0-10-50	70	+1	OK
P023	normal	50.1466	41.5733	6.92848	1.64479	60.3646	198.71	100	0	100	0	0-100-0	200	+2	OK
P023	normal	25.869	25.2435	0.524714	0.100798	26.5953	209.724	100	0	95	5	5-95-0	205	+2	OK
P023	tumour	34.3504	33.8608	0.464252	0.0254096	34.8655	208.967	100	0	100	0	0-100-0	200	+2	OK
P023	tumour	72.7806	63.0218	8.7364	1.02237	83.5617	199.678	100	0	100	0	0-100-0	200	+2	OK
P024	normal	5.6915	5.66468	0.0265256	0.000294134	5.71861	213.547	20	5	15	0	0-15-5	35	+2	OK
P024	normal	4.15664	3.63464	0.408764	0.113242	4.79189	204.894	15	5	10	0	0-10-5	25	+2	OK
P024	tumour	27.9815	26.4562	0.856612	0.668659	30.1754	208.354	90	10	80	0	0-80-10	170	+2	OK
P024	tumour	36.4403	36.2122	0.198535	0.0295691	36.6979	211.844	100	15	85	0	0-85-15	185	+2	OK
P025	tumour	60.8021	58.6514	1.95514	0.195548	63.1484	207.28	100	5	95	0	0-95-5	195	+2	OK
P025	tumour	82.3323	70.083	11.0762	1.1731	95.7547	197.48	100	0	100	0	0-100-0	200	+2	OK
P026	normal														excluded_NC
P026	normal														excluded_NC
P026	tumour	58.2119	56.7333	1.39794	0.0807021	59.7713	207.273	100	0	100	0	0-100-0	200	+2	OK
P026	tumour	81.6694	73.0549	8.26592	0.348517	90.6323	198.915	100	0	100	0	0-100-0	200	+2	OK
P027	normal	3.24281	3.06575	0.166492	0.0105636	3.43043	209.001	5	0	5	0	0-5-0	10	+2	OK
P028	normal	4.88865	4.88311	0.00445406	0.00109079	4.89529	215.051	5	0	5	0	0-5-0	10	+2	OK
P028	normal	3.14938	3.12431	0.0230969	0.00197539	3.17643	212.955	2	0	2	0	0-2-0	4	+2	OK
P028	tumour	49.3078	48.7944	0.507425	0.00594912	49.8271	208.985	100	0	100	0	0-100-0	200	+2	OK
P028	tumour	59.0087	58.7398	0.263493	0.00541465	59.283	210.274	100	0	100	0	0-100-0	200	+2	OK
P029	tumour	32.9009	29.0904	3.29259	0.517847	37.2291	201.742	100	0	98	2	2-98-0	202	+2	OK
P029	tumour	73.5458	60.5474	11.2074	1.79105	88.3353	196.981	100	0	100	0	0-100-0	200	+2	OK
P030	normal	44.8611	44.6516	0.203415	0.00607362	45.0767	209.51	60	10	50	0	0-50-10	110	+2	OK
P030	normal	63.7146	63.0322	0.664125	0.0182775	64.4152	207.375	70	10	60	0	0-60-10	130	+2	OK
P030	tumour	97.069	35.1741	33.7098	28.1851	187.149	166.103	100	0	80	20	20-80-0	220	+2	OK
P030	tumour	95.6033	81.7836	12.7198	1.09994	110.523	195.003	100	0	100	0	0-100-0	200	+2	OK
P031	tumour	52.5999	44.6144	6.626	1.3595	61.9449	200.286	100	0	100	0	0-100-0	200	+2	OK
P031	tumour	66.215	55.0893	8.92528	2.20041	79.5411	199.11	100	0	100	0	0-100-0	200	+2	OK
P032	normal	2.36912	2.34269	0.0252407	0.00119162	2.39674	213.21	20	5	15	0	0-15-5	35	+2	OK
P032	normal	8.94574	8.91152	0.0323775	0.00184704	8.98182	212.274	15	0	15	0	0-15-0	30	+2	OK
P032	tumour	53.8968	51.3067	2.42179	0.168316	56.6553	205.765	100	0	100	0	0-100-0	200	+2	OK
P032	tumour	61.3673	53.7251	6.50327	1.13892	70.1484	200.795	100	0	100	0	0-100-0	200	+2	OK
P033	normal	1.80622	1.72484	0.0740505	0.00733173	1.89494	208.361	0	0	0	0	0-0-0	0	+0	OK
P033	normal	1.25918	1.24179	0.0165692	0.000820257	1.27739	209.951	2	0	2	0	0-2-0	4	+2	OK
P034	tumour	72.6061	67.805	4.41619	0.384951	77.7922	203.88	100	0	100	0	0-100-0	200	+2	OK
P034	tumour	79.7956	73.8804	5.27103	0.644177	86.3549	202.529	100	0	100	0	0-100-0	200	+2	OK
P035	normal	8.30695	8.09717	0.190306	0.0194711	8.53619	211.304	80	0	80	0	0-80-0	160	+2	OK
P035	tumour	66.146	64.7475	1.38582	0.0126659	67.5572	206.786	100	0	100	0	0-100-0	200	+2	OK
P035	tumour	63.6804	62.7864	0.866437	0.0275563	64.6019	207.39	100	0	100	0	0-100-0	200	+2	OK
P036	normal	7.28798	7.04547	0.2323	0.010214	7.54071	211.673	15	10	5	0	0-5-10	20	+1	OK
P036	normal	2.26284	2.19165	0.0667373	0.00444915	2.33847	210.831	0	0	0	0	0-0-0	0	+0	OK
P036	tumour	50.6181	48.5554	1.72428	0.338458	53.0193	208.633	100	75	25	0	0-25-75	125	+1	OK
P036	tumour	33.6314	30.6493	2.21044	0.771661	37.3851	206.753	100	85	15	0	0-15-85	115	+1	OK
P037	normal	3.53477	3.48877	0.0446857	0.00131428	3.58208	212.959	100	100	0	0	0-0-100	100	+1	OK
P037	normal	6.6734	6.52981	0.138979	0.00461023	6.8216	212.411	90	85	5	0	0-5-85	95	+1	OK
P037	tumour														excluded_NT
P038	normal														excluded_NC
P038	tumour														excluded_PA
P038	tumour	49.0093	47.7342	1.12326	0.151866	50.4363	209.631	100	0	100	0	0-100-0	200	+2	OK
P039	normal	3.10003	2.98812	0.095415	0.0164895	3.22842	209.884	1	0	1	0	0-1-0	2	+2	OK
P039	normal	1.41938	1.23845	0.129659	0.0512646	1.65157	203.663	0	0	0	0	0-0-0	0	+0	OK
P039	tumour	73.34	71.2915	1.99841	0.050122	75.4387	207.692	100	100	0	0	0-0-100	100	+1	OK
P039	tumour	66.001	64.7442	1.23016	0.0266198	67.2844	209.183	100	100	0	0	0-0-100	100	+1	OK
P040	normal	5.87392	5.65617	0.147255	0.0704968	6.16217	210.457	90	70	20	0	0-20-70	110	+1	OK
P040	normal	20.7056	19.7235	0.878316	0.103819	21.7916	208.215	100	70	30	0	0-30-70	130	+1	OK
P040	tumour														excluded_NT
P040	tumour	82.6899	67.7391	10.3155	4.6353	102.276	196.211	100	0	99	1	1-99-0	201	+2	OK
P041	normal	50.6192	50.5325	0.0702686	0.0163893	50.7222	211.866	10	10	0	0	0-0-10	10	+1	OK
P041	normal	1.65696	1.52314	0.0926655	0.0411484	1.83192	209.564	2	2	0	0	0-0-2	2	+1	OK
P041	tumour														excluded_PA
P041	tumour	95.1667	83.3472	11.7747	0.0448155	107.031	195.019	100	0	100	0	0-100-0	200	+2	OK
P042	normal	1.38144	1.36536	0.0133031	0.00277631	1.4003	215.227	0	0	0	0	0-0-0	0	+0	OK
P042	tumour	27.7608	27.6877	0.0708413	0.00225918	27.8361	213.395	100	75	25	0	0-25-75	125	+1	OK
P042	tumour	25.576	25.5523	0.0233738	0.000368506	25.6002	214.155	100	70	30	0	0-30-70	130	+1	OK
P043	normal	2.08145	1.91598	0.0564221	0.109051	2.35598	206.307	0	0	0	0	0-0-0	0	+0	OK
P043	tumour	84.0221	61.5256	20.9905	1.50595	108.024	190.903	100	0	100	0	0-100-0	200	+2	OK
P043	tumour	75.0703	73.9051	1.14621	0.0190349	76.2546	207.078	100	0	100	0	0-100-0	200	+2	OK
P044	normal	0.485652	0.469189	0.0146041	0.0018587	0.503974	210.457	0	0	0	0	0-0-0	0	+0	OK
P044	normal	0.858198	0.852394	0.00517291	0.000630842	0.864633	213.261	0	0	0	0	0-0-0	0	+0	OK
P044	tumour	90.1559	72.7401	15.3079	2.10798	109.68	194.648	100	0	100	0	0-100-0	200	+2	OK
P044	tumour	82.1863	75.5826	6.08378	0.51987	89.3098	202.103	100	10	90	0	0-90-10	190	+2	OK
P045	normal	40.8676	38.9117	1.85756	0.0983057	42.9217	205.944	100	0	100	0	0-100-0	200	+2	OK
P045	normal	37.106	36.908	0.195213	0.00284524	37.3069	211.012	100	0	100	0	0-100-0	200	+2	OK
P045	tumour	53.0655	52.2006	0.841658	0.0231845	53.9535	208.568	100	0	100	0	0-100-0	200	+2	OK
P045	tumour	61.2924	59.0434	2.15926	0.0897494	63.6312	206.151	100	0	100	0	0-100-0	200	+2	OK
P046	normal														excluded_PA
P046	normal	0.877334	0.876413	0.000920795	0	0.878254	216.143	0	0	0	0	0-0-0	0	+0	OK
P046	tumour	45.7084	45.4214	0.279048	0.00792199	46.0033	210.558	100	0	100	0	0-100-0	200	+2	OK
P046	tumour	18.1399	18.1314	0.0084556	0	18.1483	214.705	100	0	100	0	0-100-0	200	+2	OK
P047	tumour	38.3071	37.8735	0.426595	0.00702445	38.7478	209.381	100	0	100	0	0-100-0	200	+2	OK
P047	tumour	54.3805	52.3915	1.9554	0.0336117	56.4031	207.279	95	5	90	0	0-90-5	185	+2	OK
P048	tumour														excluded_NC
P048	tumour														excluded_NC
P049	normal	65.0793	60.9162	2.68862	1.47446	70.7168	205.124	100	0	70	30	30-70-0	230	+2	OK
P049	normal	8.91918	8.90937	0.00659705	0.00321017	8.9322	215.929	82	2	80	0	0-80-2	162	+2	OK
P049	tumour	68.7812	55.2939	9.34982	4.13751	86.406	197.584	100	0	95	5	5-95-0	205	+2	OK
P049	tumour	64.4492	47.4263	10.1877	6.83524	88.3074	192.18	100	0	70	30	30-70-0	230	+2	OK
P050	normal														excluded_NC
P050	normal	6.51863	6.34563	0.167414	0.00559539	6.69724	210.498	2	0	2	0	0-2-0	4	+2	OK
P050	tumour	72.203	69.7485	2.41211	0.042373	74.6999	205.429	100	0	100	0	0-100-0	200	+2	OK
P050	tumour	77.3069	76.2806	1.01534	0.0109929	78.3443	207.904	100	0	100	0	0-100-0	200	+2	OK
P051	normal	30.4131	30.1518	0.245023	0.0162013	30.6905	211.533	80	70	10	0	0-10-70	90	+1	OK
P051	normal	12.5522	12.5105	0.0393121	0.00239184	12.5963	213.981	65	60	5	0	0-5-60	70	+1	OK
P051	tumour	76.9842	46.9077	17.4518	12.6248	119.685	183.324	100	0	95	5	5-95-0	205	+2	OK
P051	tumour	89.5881	68.4464	16.1429	4.99877	115.728	191.755	100	0	98	2	2-98-0	202	+2	OK
P052	tumour	45.3569	45.2874	0.0628483	0.00668757	45.4331	212.462	100	0	100	0	0-100-0	200	+2	OK
P052	tumour	47.0229	46.9561	0.0656117	0.0011695	47.0909	212.343	100	0	100	0	0-100-0	200	+2	OK
P053	tumour	69.2549	62.34	6.50397	0.410921	76.5807	202.355	100	0	100	0	0-100-0	200	+2	OK
P053	tumour	28.9167	28.349	0.554425	0.0132426	29.4976	209.879	100	5	95	0	0-95-5	195	+2	OK
P054	normal	22.0381	21.5396	0.440396	0.0580446	22.5945	210.598	100	80	20	0	0-20-80	120	+1	OK
P054	tumour	74.1337	53.4117	15.8067	4.91535	99.7711	191.646	100	0	0	100	100-0-0	300	+3	OK
P054	tumour	83.2651	41.2866	21.3965	20.582	145.826	174.69	100	0	5	95	95-5-0	295	+3	OK
P055	normal	54.1649	53.6222	0.502341	0.0404378	54.7482	210.615	90	10	80	0	0-80-10	170	+2	OK
P055	normal	1.0558	1.02926	0.0177267	0.00880762	1.09114	212.71	5	5	0	0	0-0-5	5	+1	OK
P055	tumour	69.9257	66.9077	2.91282	0.105225	73.049	207.1	100	0	100	0	0-100-0	200	+2	OK
P055	tumour	87.9545	82.8709	4.56276	0.520753	93.5587	204.088	100	0	100	0	0-100-0	200	+2	OK
P056	normal	72.2542	71.4006	0.806359	0.0472382	73.1551	209.032	95	0	95	0	0-95-0	190	+2	OK
P056	normal	59.8402	59.2953	0.489834	0.0550306	60.4401	209.927	98	0	98	0	0-98-0	196	+2	OK
P056	tumour														excluded_NT
P056	tumour	68.7145	65.0134	3.23646	0.464711	72.8804	205.271	100	0	100	0	0-100-0	200	+2	OK
P057	normal	0.950975	0.940901	0.00947584	0.000598474	0.961648	215.037	2	2	0	0	0-0-2	2	+1	OK
P057	normal	4.81239	4.7508	0.0599895	0.00159668	4.87557	214.172	90	90	0	0	0-0-90	90	+1	OK
P057	tumour	59.2753	54.8958	3.99218	0.387279	64.042	204.704	100	100	0	0	0-0-100	100	+1	OK
P057	tumour	58.7405	56.2469	2.41366	0.0798975	61.3139	206.092	100	100	0	0	0-0-100	100	+1	OK
P058	normal	20.8855	17.7381	2.15074	0.996631	25.0295	199.165	20	0	20	0	0-20-0	40	+2	OK
P058	normal	1.50244	1.4936	0.00795566	0.000883962	1.51216	214.058	0	0	0	0	0-0-0	0	+0	OK
P058	tumour	55.926	55.0916	0.788539	0.0458733	56.8063	208.949	100	0	100	0	0-100-0	200	+2	OK
P058	tumour	53.488	53.4523	0.03324	0.0024479	53.5261	212.499	100	0	100	0	0-100-0	200	+2	OK
P059	normal														excluded_NC
P059	normal	14.9086	14.8806	0.0274225	0.00055399	14.9371	213.67	30	5	25	0	0-25-5	55	+2	OK
P059	tumour	45.8554	45.3657	0.469829	0.0198847	46.365	210.723	100	0	100	0	0-100-0	200	+2	OK
P059	tumour	55.0391	53.2716	1.63034	0.1371	56.9436	207.558	100	0	100	0	0-100-0	200	+2	OK
P060	normal	36.8885	36.6092	0.272201	0.00703438	37.1748	209.45	40	5	35	0	0-35-5	75	+2	OK
P060	normal	39.1862	39.0157	0.167932	0.00253761	39.3592	210.601	60	0	60	0	0-60-0	120	+2	OK
P060	tumour	51.5312	50.5096	0.98958	0.0320564	52.5849	208.765	100	0	100	0	0-100-0	200	+2	OK
P060	tumour	66.4932	64.3089	1.99055	0.193709	68.8712	207.487	100	0	100	0	0-100-0	200	+2	OK
P061	normal	2.24422	2.2304	0.0126758	0.00114434	2.25919	214.57	10	10	0	0	0-0-10	10	+1	OK
P061	normal	2.55182	2.51387	0.0343455	0.00360074	2.59336	212.287	5	5	0	0	0-0-5	5	+1	OK
P061	tumour														excluded_NC
P061	tumour														excluded_NC
P062	normal	10.2091	9.64233	0.5193	0.0474194	10.8232	206.727	100	0	100	0	0-100-0	200	+2	OK
P062	tumour	76.9674	63.1492	12.1788	1.63949	92.4252	196.62	100	0	100	0	0-100-0	200	+2	OK
P062	tumour	88.9389	79.6689	8.68751	0.582492	98.7914	200.069	100	0	100	0	0-100-0	200	+2	OK
P063	normal	1.95227	1.94363	0.00864053	0	1.96091	214.374	15	5	10	0	0-10-5	25	+2	OK
P063	normal	60.0929	59.4492	0.631132	0.0126154	60.7493	207.552	100	0	100	0	0-100-0	200	+2	OK
P063	tumour	16.3949	16.3863	0.00752445	0.00100135	16.4044	214.414	85	5	80	0	0-80-5	165	+2	OK
P063	tumour	88.9485	82.7634	5.93391	0.251155	95.3847	200.645	100	0	100	0	0-100-0	200	+2	OK
P064	normal	11.0089	11.0058	0.00305004	5.49558e-05	11.012	215.22	70	70	0	0	0-0-70	70	+1	OK
P064	normal	15.5989	15.5908	0.00803278	4.20564e-05	15.607	214.577	50	45	5	0	0-5-45	55	+1	OK
P064	tumour														excluded_PA
P064	tumour														excluded_PA
P065	normal	2.83277	2.82363	0.00695492	0.0021908	2.84411	214.723	15	0	15	0	0-15-0	30	+2	OK
P065	normal	60.1055	59.1656	0.828991	0.110832	61.1561	210.745	60	45	15	0	0-15-45	75	+1	OK
P065	tumour	70.1152	68.9638	1.13832	0.0131187	71.2798	207.163	100	0	100	0	0-100-0	200	+2	OK
P065	tumour	56.3474	56.2476	0.0996172	0.000162729	56.4473	212.687	100	0	100	0	0-100-0	200	+2	OK
P066	normal	14.6933	14.6181	0.0731443	0.00209255	14.7707	212.95	30	0	30	0	0-30-0	60	+2	OK
P066	normal	3.23877	3.21556	0.0203014	0.00291455	3.2649	214.137	10	10	0	0	0-0-10	10	+1	OK
P066	tumour	72.9264	72.4446	0.457877	0.0238914	73.4321	207.473	100	0	100	0	0-100-0	200	+2	OK
P066	tumour	54.239	53.9826	0.231018	0.0254225	54.5209	211.549	100	0	100	0	0-100-0	200	+2	OK
P067	normal	12.8018	12.7513	0.0464624	0.00404287	12.8563	213.959	70	20	50	0	0-50-20	120	+2	OK
P067	tumour	56.486	55.9806	0.482362	0.0230462	57.0145	210.951	100	0	100	0	0-100-0	200	+2	OK
P067	tumour	65.2637	62.804	2.34963	0.110032	67.8334	207.917	100	0	100	0	0-100-0	200	+2	OK
P068	normal	73.5285	68.2969	4.91193	0.319606	79.0796	203.268	100	0	100	0	0-100-0	200	+2	OK
P068	normal	9.51625	9.49988	0.0153263	0.00104589	9.53367	214.853	100	40	60	0	0-60-40	160	+2	OK
P068	tumour	65.2288	62.8036	2.29118	0.134085	67.7882	206.922	100	0	100	0	0-100-0	200	+2	OK
P068	tumour	9.59246	9.5464	0.0456292	0.000430464	9.63895	213.682	95	5	90	0	0-90-5	185	+2	OK
P069	normal	23.1042	22.9383	0.163154	0.00276107	23.2728	211.77	80	50	30	0	0-30-50	110	+1	OK
P069	normal	11.6146	11.3981	0.201613	0.0148593	11.8459	210.198	100	80	20	0	0-20-80	120	+1	OK
P069	normal	41.0946	41.0396	0.0536897	0.00137446	41.1511	212.781	100	70	30	0	0-30-70	130	+1	OK
P069	tumour	88.5511	80.7173	7.55053	0.283271	96.6682	200.061	100	0	100	0	0-100-0	200	+2	OK
P069	tumour	17.6897	17.6379	0.0427666	0.00898485	17.7504	215.688	100	0	100	0	0-100-0	200	+2	OK
P069	tumour	43.0588	42.9958	0.0621508	0.000929225	43.1228	212.931	100	0	100	0	0-100-0	200	+2	OK
P069	tumour	90.5731	65.5498	20.669	4.35435	119.951	189.796	100	0	100	0	0-100-0	200	+2	OK
P070	normal	2.51325	2.4403	0.0518753	0.0210744	2.60728	210.952	0	0	0	0	0-0-0	0	+0	OK
P070	normal	65.708	62.0299	3.667	0.0111717	69.3974	201.856	100	0	100	0	0-100-0	200	+2	OK
P070	tumour	84.804	80.5968	4.19257	0.0147018	89.026	201.2	100	0	100	0	0-100-0	200	+2	OK
P070	tumour	78.492	67.6382	10.6987	0.155012	89.5007	197.926	100	0	100	0	0-100-0	200	+2	OK
P071	normal	24.7245	24.7041	0.0198773	0.000524147	24.7454	213.711	45	0	45	0	0-45-0	90	+2	OK
P071	normal	2.39454	2.36673	0.0209574	0.00684747	2.42919	212.682	5	5	0	0	0-0-5	5	+1	OK
P071	tumour	70.1801	65.1503	3.78218	1.24766	76.4577	205.887	100	0	100	0	0-100-0	200	+2	OK
P071	tumour	73.494	64.8658	6.91951	1.70866	83.8308	201.62	100	0	100	0	0-100-0	200	+2	OK
P072	tumour	72.2332	69.5451	2.64011	0.0479534	74.9692	205.583	100	0	100	0	0-100-0	200	+2	OK
P072	tumour	70.8249	63.2423	7.24216	0.340493	78.7481	200.534	100	0	100	0	0-100-0	200	+2	OK
P073	tumour	59.4871	57.1798	2.18602	0.121274	61.9157	207.457	98	0	98	0	0-98-0	196	+2	OK
P073	tumour	12.9061	12.61	0.258667	0.0374067	13.2396	211.521	100	10	90	0	0-90-10	190	+2	OK
P074	tumour	4.87909	4.87077	0.00807415	0.000249395	4.88767	215.374	100	95	5	0	0-5-95	105	+1	OK
P074	tumour	2.24976	2.24273	0.00647177	0.000560886	2.25735	214.195	15	15	0	0	0-0-15	15	+1	OK

## Sheet: Procaspase-3
Sample information		Digital Image Analysis						Manual scoring
patient_number	Sample_type	TPP	1+	2+	3+	H-score	API	Total % SC	1+	2+	3+	3+-2+-1+	H-score	OEI	Tissue quality
P001	normal	26.7174	26.5502	0.164546	0.00266916	26.8873	211.863	90	0	90	0	0-90-0	180	+2	OK
P001	tumour	93.8471	58.2868	31.7475	3.81273	133.22	185.907	100	0	100	0	0-100-0	200	+2	OK
P001	tumour	89.5319	49.0376	34.3217	6.17262	136.199	183.409	100	0	100	0	0-100-0	200	+2	OK
P002	normal	5.23398	5.16103	0.0678231	0.00513667	5.31208	213.253	25	20	5	0	0-5-20	30	+1	OK
P002	normal	75.471	70.1757	4.84577	0.449573	81.216	202.998	100	0	100	0	0-100-0	200	+2	OK
P002	tumour	74.071	71.9879	2.06453	0.0185623	76.1726	204.907	100	0	100	0	0-100-0	200	+2	OK
P002	tumour	81.0521	77.4343	3.55476	0.0630831	84.733	203.415	100	0	100	0	0-100-0	200	+2	OK
P003	normal	45.1083	44.684	0.411516	0.012752	45.5453	211.913	100	0	100	0	0-100-0	200	+2	OK
P003	normal	57.4254	56.8402	0.566303	0.0189366	58.0296	210.843	100	0	100	0	0-100-0	200	+2	OK
P003	tumour	64.3553	64.2455	0.107284	0.00251684	64.4676	210.655	100	0	100	0	0-100-0	200	+2	OK
P003	tumour	25.7743	25.738	0.0335808	0.00268749	25.8132	213.56	100	80	20	0	0-20-80	120	+1	OK
P004	normal	27.1108	20.1252	5.28665	1.69901	35.7955	194.187	20	0	20	0	0-20-0	40	+2	OK
P004	tumour	24.9283	24.7391	0.18659	0.00256643	25.12	211.589	100	20	80	0	0-80-20	180	+2	OK
P004	tumour	45.5055	44.9676	0.521402	0.0165246	46.0599	210.004	100	10	90	0	0-90-10	190	+2	OK
P005	normal	36.5037	36.0377	0.454089	0.0118945	36.9816	211.058	30	20	10	0	0-10-20	40	+1	OK
P005	tumour	9.95013	9.92979	0.0182358	0.00210666	9.97258	213.809	0	0	0	0	0-0-0	0	+0	OK
P006	normal	17.9187	17.1097	0.760864	0.0481338	18.7759	207.076	5	0	5	0	0-5-0	10	+2	OK
P006	normal	27.6494	26.7108	0.751123	0.187544	28.7756	207.941	10	0	10	0	0-10-0	20	+2	OK
P006	tumour	37.0247	36.3284	0.673011	0.0232859	37.7443	209.2	100	0	100	0	0-100-0	200	+2	OK
P006	tumour	45.5845	43.3495	1.91349	0.321546	48.1411	206.602	100	0	100	0	0-100-0	200	+2	OK
P007	normal	35.7826	35.3654	0.409968	0.00718912	36.2069	210.894	100	20	80	0	0-80-20	180	+2	OK
P007	tumour	9.37835	9.32717	0.0486424	0.00254252	9.43208	213.497	100	100	0	0	0-0-100	100	+1	OK
P007	tumour	13.7585	13.5431	0.171114	0.044226	14.0181	212.438	100	10	90	0	0-90-10	190	+2	OK
P008	normal	11.498	11.3785	0.114369	0.00521105	11.6228	212.731	20	0	20	0	0-20-0	40	+2	OK
P008	normal	21.4711	21.2538	0.19524	0.0220443	21.7104	211.797	100	70	30	0	0-30-70	130	+1	OK
P008	tumour	77.0993	73.7977	3.26173	0.0398559	80.4408	204.003	100	0	100	0	0-100-0	200	+2	OK
P008	tumour	66.8313	62.0849	4.56225	0.184124	71.7618	202.98	100	2	98	0	0-98-2	198	+2	OK
P009	normal	52.2567	44.1169	5.71233	2.42752	62.8241	199.552	100	0	100	0	0-100-0	200	+2	OK
P009	normal	54.9935	42.4995	9.82555	2.66842	70.1559	196.453	100	5	95	0	0-95-5	195	+2	OK
P009	tumour	69.3417	65.7005	3.19015	0.451025	73.4339	205.541	100	0	100	0	0-100-0	200	+2	OK
P009	tumour	17.6877	17.6184	0.0656104	0.00371925	17.7608	214.21	100	20	80	0	0-80-20	180	+2	OK
P010	normal	28.9188	27.6643	1.17495	0.0794973	30.2527	208.398	80	50	30	0	0-30-50	110	+1	OK
P010	normal	17.0199	16.4157	0.552779	0.0514753	17.6757	209.346	90	70	20	0	0-20-70	110	+1	OK
P010	tumour	49.1354	47.6578	1.39115	0.0865111	50.6996	208.433	100	5	95	0	0-95-5	195	+2	OK
P010	tumour	51.4253	46.3766	4.43278	0.615911	57.0899	204.219	100	0	100	0	0-100-0	200	+2	OK
P011	normal	56.3523	52.983	2.68677	0.682548	60.4042	205.757	90	5	85	0	0-85-5	175	+2	OK
P011	normal	54.3966	50.4342	2.89922	1.06317	59.4222	204.939	100	5	95	0	0-95-5	195	+2	OK
P011	tumour	48.9807	48.9491	0.0304871	0.0011172	49.0134	213.286	100	0	100	0	0-100-0	200	+2	OK
P011	tumour	83.0469	82.6898	0.353886	0.00324822	83.4073	208.056	100	0	100	0	0-100-0	200	+2	OK
P012	normal														excluded_NC
P012	normal														excluded_NC
P012	tumour	91.3306	60.1671	30.2037	0.959767	123.454	187.421	100	0	100	0	0-100-0	200	+2	OK
P012	tumour	82.5466	63.0222	18.8757	0.648668	102.72	192.721	100	0	100	0	0-100-0	200	+2	OK
P013	normal	6.0943	6.02276	0.062392	0.00915254	6.175	211.889	10	0	10	0	0-10-0	20	+2	OK
P013	normal	6.51482	6.22196	0.284117	0.00874206	6.81642	208.285	2	0	2	0	0-2-0	4	+2	OK
P013	tumour	79.4653	73.1655	6.21957	0.0802433	85.8454	201.012	100	0	100	0	0-100-0	200	+2	OK
P013	tumour	48.3946	47.7798	0.597928	0.0168082	49.0261	209.786	95	0	95	0	0-95-0	190	+2	OK
P014	normal	8.92109	8.38539	0.509504	0.0261984	9.48299	207.16	15	5	10	0	0-10-5	25	+2	OK
P014	tumour	73.8354	72.89	0.930572	0.014852	74.7957	207.913	100	0	100	0	0-100-0	200	+2	OK
P014	tumour	72.304	71.7235	0.571471	0.00898653	72.8934	208.983	100	0	100	0	0-100-0	200	+2	OK
P015	normal	20.723	20.2193	0.491267	0.012403	21.239	209.281	30	10	20	0	0-20-10	50	+2	OK
P015	normal	14.9287	14.6825	0.233156	0.0130078	15.1878	211.537	90	85	5	0	0-5-85	95	+1	OK
P015	normal	6.3862	6.31285	0.0611254	0.0122251	6.47178	213.737	40	40	0	0	0-0-40	40	+1	OK
P015	tumour	74.9855	71.3634	3.52377	0.0982859	78.7058	203.48	100	0	100	0	0-100-0	200	+2	OK
P015	tumour	42.9735	42.671	0.298455	0.0040429	43.28	211.103	100	10	90	0	0-90-10	190	+2	OK
P016	normal	14.5788	14.1919	0.370596	0.016352	14.9821	209.043	15	5	10	0	0-10-5	25	+2	OK
P016	tumour	56.2093	55.5956	0.611197	0.00248114	56.8255	208.121	100	5	95	0	0-95-5	195	+2	OK
P016	tumour	76.0949	73.2239	2.86221	0.00872397	78.9745	203.413	100	0	100	0	0-100-0	200	+2	OK
P017	tumour	67.1829	58.8905	7.28988	1.00251	76.4778	200.507	100	0	100	0	0-100-0	200	+2	OK
P017	tumour	90.4718	74.0215	15.253	1.1973	108.119	194.122	100	0	100	0	0-100-0	200	+2	OK
P018	normal	68.4034	59.0888	8.1449	1.1697	78.8877	198.692	100	0	99	1	1-99-0	201	+2	OK
P018	tumour	65.6924	62.0516	3.1814	0.459369	69.7925	204.172	100	0	99	1	1-99-0	201	+2	OK
P018	tumour	73.7067	69.4738	4.18626	0.0466256	77.9863	201.986	100	0	100	0	0-100-0	200	+2	OK
P019	normal	57.422	56.4156	0.990419	0.0159529	58.4443	208.543	100	0	100	0	0-100-0	200	+2	OK
P019	normal	42.962	42.5866	0.369118	0.00632672	43.3438	210.531	100	10	90	0	0-90-10	190	+2	OK
P019	tumour														excluded_PA
P019	tumour														excluded_PA
P020	normal	5.80287	5.72532	0.075782	0.00177009	5.88219	213.278	50	50	0	0	0-0-50	50	+1	OK
P020	tumour	81.0922	74.7269	6.18449	0.180867	87.6385	201.972	100	0	100	0	0-100-0	200	+2	OK
P020	tumour	88.6967	71.8801	16.0104	0.806233	106.32	195.076	100	0	100	0	0-100-0	200	+2	OK
P021	normal	8.68747	8.62847	0.0550328	0.00396069	8.75042	213.467	3	0	3	0	0-3-0	6	+2	OK
P021	tumour														excluded_NT
P022	normal	13.001	12.8088	0.183351	0.00884942	13.2021	212.023	40	20	20	0	0-20-20	60	+2	OK
P023	normal	22.4492	21.894	0.417391	0.137785	23.1421	211.246	100	80	20	0	0-20-80	120	+1	OK
P023	normal	23.6357	23.2726	0.301052	0.0620075	24.0608	211.429	100	20	80	0	0-80-20	180	+2	OK
P023	tumour	24.107	23.79	0.274738	0.0422601	24.4663	210.476	100	15	85	0	0-85-15	185	+2	OK
P023	tumour	38.4422	38.061	0.273802	0.107373	38.9308	211.635	100	5	95	0	0-95-5	195	+2	OK
P024	normal	7.08822	7.07835	0.00898798	0.000882748	7.09898	214.779	25	0	25	0	0-25-0	50	+2	OK
P024	normal	6.37007	5.92491	0.373137	0.0720248	6.88725	208.796	15	0	15	0	0-15-0	30	+2	OK
P024	tumour	32.8571	32.7014	0.147077	0.0086495	33.0215	211.029	100	20	80	0	0-80-20	180	+2	OK
P024	tumour	31.2528	30.7821	0.437328	0.0334184	31.757	211.485	100	5	95	0	0-95-5	195	+2	OK
P025	tumour	42.5838	42.3006	0.269208	0.0139914	42.881	212.023	100	0	100	0	0-100-0	200	+2	OK
P025	tumour	60.2688	59.4724	0.79142	0.00493226	61.07	208.847	100	5	95	0	0-95-5	195	+2	OK
P026	normal														excluded_NC
P026	normal														excluded_NC
P026	tumour	53.3425	50.8228	2.3875	0.132187	55.9944	205.987	100	2	98	0	0-98-2	198	+2	OK
P026	tumour	64.1015	62.4917	1.59444	0.0153617	65.7266	205.981	100	2	98	0	0-98-2	198	+2	OK
P027	normal	19.4744	18.9217	0.491139	0.0616383	20.0889	210.576	5	0	5	0	0-5-0	10	+2	OK
P028	normal	4.129	4.09512	0.0300792	0.00380696	4.1667	213.479	2	0	2	0	0-2-0	4	+2	OK
P028	normal	5.0616	5.02819	0.030225	0.00318829	5.09821	213.616	2	0	2	0	0-2-0	4	+2	OK
P028	tumour	51.9964	49.3121	2.59732	0.0870091	54.7677	203.289	100	0	100	0	0-100-0	200	+2	OK
P028	tumour	78.9665	70.5201	8.23873	0.207661	87.6206	199.675	100	0	100	0	0-100-0	200	+2	OK
P029	tumour	45.9499	45.1162	0.738281	0.0953387	46.8788	210.77	100	0	100	0	0-100-0	200	+2	OK
P029	tumour	68.7599	65.2575	3.42148	0.0809066	72.3432	203.275	100	0	100	0	0-100-0	200	+2	OK
P030	normal	26.6827	26.3598	0.311902	0.0109216	27.0164	211.348	80	10	70	0	0-70-10	150	+2	OK
P030	normal	44.8634	42.9859	1.72635	0.151128	46.892	206.925	90	10	80	0	0-80-10	170	+2	OK
P030	tumour	59.2497	58.9951	0.242261	0.0123342	59.5167	210.793	100	0	100	0	0-100-0	200	+2	OK
P030	tumour	54.0343	53.9416	0.0894108	0.00335127	54.1304	211.577	100	0	100	0	0-100-0	200	+2	OK
P031	tumour	68.0168	66.7574	1.2456	0.0137832	69.29	207.01	100	0	100	0	0-100-0	200	+2	OK
P031	tumour	72.2695	67.9332	3.82326	0.513028	77.1188	204.251	100	0	100	0	0-100-0	200	+2	OK
P032	normal	2.47257	2.45828	0.0126745	0.00162032	2.48849	213.893	25	10	15	0	0-15-10	40	+2	OK
P032	normal	6.67921	6.60875	0.0660697	0.00438883	6.75406	212.704	25	5	20	0	0-20-5	45	+2	OK
P032	tumour	32.8585	32.5528	0.301162	0.00453998	33.1687	210.374	90	10	80	0	0-80-10	170	+2	OK
P032	tumour	34.3474	33.9224	0.402259	0.022674	34.795	210.859	90	20	70	0	0-70-20	160	+2	OK
P033	normal	38.7762	37.3777	1.30615	0.0923296	40.267	208.724	100	70	30	0	0-30-70	130	+1	OK
P033	normal	20.6348	20.4265	0.191415	0.0168665	20.8599	212.177	100	70	30	0	0-30-70	130	+1	OK
P034	tumour	17.3108	17.3012	0.00887545	0.000716175	17.3211	214.184	100	20	80	0	0-80-20	180	+2	OK
P034	tumour	49.1392	48.9655	0.171526	0.00222724	49.3152	210.98	100	0	100	0	0-100-0	200	+2	OK
P035	normal	18.9294	18.7868	0.136776	0.00585896	19.0779	212.318	85	0	85	0	0-85-0	170	+2	OK
P035	tumour	73.5609	66.6707	6.80313	0.0871006	80.5383	200.5	100	0	100	0	0-100-0	200	+2	OK
P035	tumour	72.0044	64.5499	7.17061	0.283906	79.7428	199.762	100	0	100	0	0-100-0	200	+2	OK
P036	normal	20.9405	20.5667	0.346526	0.0272948	21.3416	210.896	15	5	10	0	0-10-5	25	+2	OK
P036	normal	7.89811	7.71078	0.182523	0.00480323	8.09024	210.615	2	2	0	0	0-0-2	2	+1	OK
P036	tumour	57.0687	49.8266	4.18406	3.058	67.3687	202.694	100	78	20	2	2-20-78	124	+1	OK
P036	tumour	26.8165	23.1934	2.36512	1.258	31.6977	202.55	100	88	10	2	2-10-88	114	+1	OK
P037	normal	17.9353	17.8625	0.05701	0.0157114	18.0237	214.84	5	4	1	0	0-1-4	6	+1	OK
P037	normal	22.2706	22.126	0.138817	0.00573459	22.4209	212.745	15	0	15	0	0-15-0	30	+2	OK
P037	tumour														excluded_NT
P038	normal														excluded_NC
P038	tumour														excluded_PA
P038	tumour	32.5498	32.389	0.157217	0.00362344	32.7143	211.895	98	0	98	0	0-98-0	196	+2	OK
P039	normal	13.6536	13.4544	0.177233	0.0219675	13.8747	211.958	20	0	20	0	0-20-0	40	+2	OK
P039	normal	7.61725	7.51499	0.0944243	0.00783341	7.72734	211.815	10	0	10	0	0-10-0	20	+2	OK
P039	tumour	67.8965	65.8457	2.02676	0.0240158	69.9713	206.531	100	0	100	0	0-100-0	200	+2	OK
P039	tumour	88.6242	73.6205	14.52	0.483679	104.112	196.313	100	0	100	0	0-100-0	200	+2	OK
P040	normal	12.7449	12.5154	0.217609	0.0119381	12.9864	210.5	20	0	20	0	0-20-0	40	+2	OK
P040	normal	24.9526	24.5763	0.351984	0.024314	25.3532	210.838	75	0	75	0	0-75-0	150	+2	OK
P040	tumour	37.7543	36.9882	0.741744	0.0244371	38.545	208.877	100	40	60	0	0-60-40	160	+2	OK
P040	tumour	74.952	70.7997	3.98783	0.164432	79.2687	203.425	100	0	100	0	0-100-0	200	+2	OK
P041	normal	18.9475	18.8317	0.111427	0.00434717	19.0676	212.478	5	5	0	0	0-0-5	5	+1	OK
P041	normal	2.06653	2.04295	0.0189755	0.00460722	2.09472	213.878	0	0	0	0	0-0-0	0	+0	OK
P041	tumour														excluded_PA
P041	tumour	96.257	49.8258	42.2818	4.14944	146.838	181.152	100	0	100	0	0-100-0	200	+2	OK
P042	normal	5.28291	5.24213	0.0406873	8.94226e-05	5.32377	214.784	0	0	0	0	0-0-0	0	+0	OK
P042	tumour	41.071	39.6363	1.29727	0.13739	42.643	208.348	100	20	80	0	0-80-20	180	+2	OK
P042	tumour	33.1838	32.676	0.422671	0.0850802	33.7766	211.313	100	20	80	0	0-80-20	180	+2	OK
P043	normal	17.0572	16.0785	0.824221	0.154487	18.1904	207.778	98	0	98	0	0-98-0	196	+2	OK
P043	tumour	94.4202	28.4086	33.9496	32.062	192.494	163.928	100	0	100	0	0-100-0	200	+2	OK
P043	tumour	93.5196	56.6393	33.4836	3.39662	133.796	185.792	100	0	100	0	0-100-0	200	+2	OK
P044	normal	4.22393	4.18244	0.0305809	0.010916	4.27635	214.268	5	0	5	0	0-5-0	10	+2	OK
P044	normal	6.86195	6.79952	0.0572236	0.00521202	6.9296	214.186	15	0	15	0	0-15-0	30	+2	OK
P044	tumour	95.5451	84.4121	10.7122	0.420827	107.099	196.059	100	0	100	0	0-100-0	200	+2	OK
P044	tumour	93.9944	87.1311	6.63697	0.226323	101.084	198.813	100	0	100	0	0-100-0	200	+2	OK
P045	normal	34.2957	33.3928	0.823272	0.0795779	35.2781	209.31	100	0	100	0	0-100-0	200	+2	OK
P045	normal	53.1117	49.8312	3.06126	0.219313	56.6116	204.638	100	0	100	0	0-100-0	200	+2	OK
P045	tumour	38.3676	36.8966	1.43717	0.0337813	39.8723	207.538	95	0	95	0	0-95-0	190	+2	OK
P045	tumour	46.0944	44.7479	1.25226	0.0942421	47.5351	208.331	95	5	90	0	0-90-5	185	+2	OK
P046	normal														excluded_PA
P046	normal	5.29977	5.28196	0.0174682	0.000335928	5.31791	214.31	5	0	5	0	0-5-0	10	+2	OK
P046	tumour	80.3041	69.9133	9.1995	1.19127	91.8861	198.989	100	0	100	0	0-100-0	200	+2	OK
P046	tumour	54.3156	48.6003	4.93911	0.776106	60.8069	201.004	100	0	100	0	0-100-0	200	+2	OK
P047	tumour	34.2483	33.7434	0.451205	0.0537591	34.8071	210.473	100	0	100	0	0-100-0	200	+2	OK
P047	tumour	44.3494	42.815	1.49016	0.044227	45.928	207.213	100	10	90	0	0-90-10	190	+2	OK
P048	tumour														excluded_NC
P048	tumour														excluded_NC
P049	normal	19.8929	19.2853	0.493761	0.113799	20.6142	210.539	100	0	100	0	0-100-0	200	+2	OK
P049	normal	37.9909	36.9869	0.9487	0.0552372	39.05	208.649	80	20	60	0	0-60-20	140	+2	OK
P049	tumour	77.4148	75.5474	1.71014	0.15721	79.4393	206.671	100	0	100	0	0-100-0	200	+2	OK
P049	tumour	38.3822	37.4206	0.738713	0.222972	39.5669	210.836	100	0	100	0	0-100-0	200	+2	OK
P050	normal														excluded_NC
P050	normal	10.2614	10.004	0.207372	0.0500108	10.5688	210.362	15	0	15	0	0-15-0	30	+2	OK
P050	tumour	84.9655	82.5364	2.3296	0.099428	87.4939	204.097	100	0	100	0	0-100-0	200	+2	OK
P050	tumour	82.4545	81.7955	0.653227	0.0057877	83.1193	208.034	100	0	100	0	0-100-0	200	+2	OK
P051	normal	10.6386	10.6008	0.0356951	0.0020753	10.6784	213.82	30	29	1	0	0-1-29	31	+1	OK
P051	normal	6.15201	6.13455	0.016712	0.000748805	6.17022	214.49	30	29	1	0	0-1-29	31	+1	OK
P051	tumour	37.0827	33.7255	2.63133	0.725887	41.1658	206.28	100	10	88	2	2-88-10	192	+2	OK
P051	tumour	75.4203	72.5036	2.70934	0.207396	78.5444	204.534	100	0	98	2	2-98-0	202	+2	OK
P052	tumour	58.924	57.6852	1.20867	0.0301246	60.1929	208.158	100	0	100	0	0-100-0	200	+2	OK
P052	tumour	63.9897	62.2815	1.65492	0.0532726	65.7511	207.411	100	0	100	0	0-100-0	200	+2	OK
P053	tumour	14.4286	14.3556	0.0668038	0.00622887	14.5079	213.616	80	65	15	0	0-15-65	95	+1	OK
P053	tumour	17.912	17.8048	0.105829	0.00133584	18.0205	212.419	100	80	20	0	0-20-80	120	+1	OK
P054	normal	41.7621	40.5257	1.21991	0.0164217	43.0148	206.628	95	0	95	0	0-95-0	190	+2	OK
P054	tumour	65.2634	64.1751	1.08551	0.0027566	66.3544	206.894	100	0	100	0	0-100-0	200	+2	OK
P054	tumour	58.3299	56.1235	2.1883	0.0180396	60.5542	205.158	100	0	100	0	0-100-0	200	+2	OK
P055	normal	35.2606	33.9641	1.18865	0.107803	36.6648	208.142	80	30	50	0	0-50-30	130	+2	OK
P055	normal	1.63724	1.61513	0.0195812	0.00252661	1.66187	212.759	2	0	2	0	0-2-0	4	+2	OK
P055	tumour	58.1654	57.5658	0.566156	0.0333919	58.7983	210.904	100	0	100	0	0-100-0	200	+2	OK
P055	tumour	71.5673	70.9019	0.628554	0.0368604	72.2696	209.6	100	0	100	0	0-100-0	200	+2	OK
P056	normal	62.2735	59.167	2.8031	0.303399	65.6834	206.056	75	0	75	0	0-75-0	150	+2	OK
P056	normal	46.4953	44.7583	1.55881	0.178219	48.4105	208.145	100	70	30	0	0-30-70	130	+1	OK
P056	tumour	68.1646	62.7371	5.09697	0.330557	73.9227	203.249	100	0	100	0	0-100-0	200	+2	OK
P056	tumour	61.4241	50.1843	10.0533	1.18646	73.8504	199.802	100	0	100	0	0-100-0	200	+2	OK
P057	normal	1.34875	1.34502	0.00346044	0.000273193	1.35276	215.597	0	0	0	0	0-0-0	0	+0	OK
P057	normal	12.8204	12.8092	0.0105242	0.00070751	12.8324	215.308	90	90	0	0	0-0-90	90	+1	OK
P057	tumour	72.4195	70.1463	2.21408	0.0590988	74.7518	205.929	100	0	100	0	0-100-0	200	+2	OK
P057	tumour	77.2175	63.8967	12.6571	0.663699	91.2019	197.011	99	0	99	0	0-99-0	198	+2	OK
P058	normal														excluded_PA
P058	normal	5.1072	4.91013	0.18174	0.0153289	5.3196	208.885	2	0	2	0	0-2-0	4	+2	OK
P058	tumour	68.9903	65.5025	3.43583	0.0520048	72.5301	204.451	100	0	100	0	0-100-0	200	+2	OK
P058	tumour	15.7995	15.7854	0.013551	0.000510851	15.814	214.8	100	100	0	0	0-0-100	100	+1	OK
P059	normal														excluded_NC
P059	normal	25.1227	24.8311	0.28502	0.0066574	25.4211	210.509	100	70	30	0	0-30-70	130	+1	OK
P059	tumour	51.9023	51.0235	0.837446	0.0413592	52.8225	208.918	100	0	100	0	0-100-0	200	+2	OK
P059	tumour	61.4891	59.7193	1.75284	0.0169735	63.2759	205.292	100	0	100	0	0-100-0	200	+2	OK
P060	normal	35.889	34.3336	1.50013	0.0552509	37.4996	206.03	40	0	40	0	0-40-0	80	+2	OK
P060	normal	27.7761	27.219	0.524797	0.0322458	28.3654	210.008	60	0	60	0	0-60-0	120	+2	OK
P060	tumour	26.0931	25.9446	0.134534	0.0139726	26.2556	212.887	100	20	80	0	0-80-20	180	+2	OK
P060	tumour	62.3778	61.6233	0.731158	0.0233545	63.1557	208.818	100	0	100	0	0-100-0	200	+2	OK
P061	normal	5.82344	5.77329	0.0486324	0.00152478	5.87513	213.127	2	0	2	0	0-2-0	4	+2	OK
P061	normal	13.5512	13.0576	0.361346	0.132287	14.1771	211.115	5	4	1	0	0-1-4	6	+1	OK
P061	tumour														excluded_NC
P061	tumour														excluded_NC
P062	normal	17.6276	16.9399	0.601155	0.086607	18.402	208.494	100	20	80	0	0-80-20		+2	OK
P062	tumour	86.2468	76.7686	9.32142	0.156716	95.8816	198.058	100	0	100	0	0-100-0	200	+2	OK
P062	tumour	93.1224	80.6222	12.0309	0.469331	106.092	196.53	100	0	100	0	0-100-0	200	+2	OK
P063	normal	17.3167	15.6632	1.53365	0.119883	19.0902	204.208	10	0	10	0	0-10-0	20	+2	OK
P063	normal	74.9971	67.2182	7.60419	0.174669	82.9506	199.951	100	0	100	0	0-100-0	200	+2	OK
P063	tumour	83.4602	67.7242	15.0164	0.719614	99.9158	195.343	100	0	100	0	0-100-0	200	+2	OK
P063	tumour	93.6455	75.551	17.4704	0.624138	112.364	194.05	100	0	100	0	0-100-0	200	+2	OK
P064	normal	23.2736	22.9707	0.286418	0.0164624	23.593	211.029	80	10	70	0	0-70-10	150	+2	OK
P064	normal	29.6493	29.3546	0.275435	0.0192749	29.9633	211.413	50	10	40	0	0-40-10	90	+2	OK
P064	tumour														excluded_PA
P064	tumour														excluded_PA
P065	normal	1.77164	1.76714	0.00360335	0.000900836	1.77705	215.075	20	0	20	0	0-20-0	40	+2	OK
P065	normal	30.3211	27.8085	1.58173	0.930863	33.7646	206.214	40	0	20	20	20-20-0	100	+3	OK
P065	tumour	33.3256	32.5037	0.765146	0.056716	34.2041	211.066	100	60	40	0	0-40-60	140	+1	OK
P065	tumour	17.9133	17.8724	0.039465	0.00137823	17.9555	214.64	100	75	25	0	0-25-75	125	+1	OK
P066	normal	18.0929	17.6695	0.393781	0.0296751	18.5461	210.29	25	0	25	0	0-25-0	50	+2	OK
P066	normal	6.174	6.09875	0.0701029	0.00514706	6.25439	212.45	5	0	5	0	0-5-0	10	+2	OK
P066	tumour	84.3017	71.0486	12.9112	0.341835	97.8965	195.845	100	0	100	0	0-100-0	200	+2	OK
P066	tumour	62.3152	60.6091	1.67196	0.0340647	64.0553	207.594	100	10	90	0	0-90-10	190	+2	OK
P067	normal	25.6171	24.6106	0.941545	0.0649671	26.6885	207.73	100	0	100	0	0-100-0	200	+2	OK
P067	tumour	78.6694	75.0404	3.61061	0.0184491	82.317	203.445	100	0	100	0	0-100-0	200	+2	OK
P067	tumour	74.99	73.2456	1.71377	0.0306805	76.7652	206.437	100	0	100	0	0-100-0	200	+2	OK
P068	normal	84.2984	78.2347	5.90753	0.156139	90.5182	199.777	100	0	100	0	0-100-0	200	+2	OK
P068	normal	43.2068	40.7936	2.36172	0.0514266	45.6714	204.476	100	0	100	0	0-100-0	200	+2	OK
P068	tumour	80.0879	74.4956	5.53321	0.0590827	85.7393	201.415	100	0	100	0	0-100-0	200	+2	OK
P068	tumour	31.7248	31.0874	0.625332	0.0120682	32.3742	210.083	100	0	100	0	0-100-0	200	+2	OK
P069	normal	30.2091	29.9794	0.219182	0.010473	30.4492	211.848	30	0	30	0	0-30-0	60	+2	OK
P069	normal	10.3414	10.2787	0.0571827	0.00551879	10.4096	213.218	15	0	15	0	0-15-0	30	+2	OK
P069	normal	45.8849	44.9951	0.866691	0.0230409	46.7976	209.801	30	0	30	0	0-30-0	60	+2	OK
P069	tumour	88.5211	75.3666	12.6985	0.456013	102.132	196.997	100	0	100	0	0-100-0	200	+2	OK
P069	tumour	47.9016	46.5288	1.31412	0.0586313	49.333	208.281	100	0	100	0	0-100-0	200	+2	OK
P069	tumour	59.0447	57.7398	1.27105	0.0339355	60.3837	209.163	100	0	100	0	0-100-0	200	+2	OK
P069	tumour	94.1711	66.5785	26.6861	0.906459	122.67	189.417	100	0	100	0	0-100-0	200	+2	OK
P070	normal	9.6192	9.34094	0.254058	0.024196	9.92165	210.54	1	0	1	0	0-1-0	2	+2	OK
P070	normal	30.854	30.7495	0.0951883	0.00934075	30.9679	212.786	98	0	98	0	0-98-0	196	+2	OK
P070	tumour	87.1447	82.4543	4.35426	0.336204	92.1714	202.371	100	0	100	0	0-100-0	200	+2	OK
P070	tumour	76.5107	74.9421	1.46778	0.100748	78.1799	206.83	100	0	100	0	0-100-0	200	+2	OK
P071	normal	33.1261	31.0822	1.46132	0.582554	35.7525	207.544	50	30	20	0	0-20-30	70	+1	OK
P071	normal	5.61537	5.54921	0.0631839	0.00297889	5.68451	213.208	10	0	10	0	0-10-0	20	+2	OK
P071	tumour	94.5285	88.6827	5.73341	0.112392	100.487	200.04	100	0	100	0	0-100-0	200	+2	OK
P071	tumour	90.5152	82.2075	7.61273	0.694944	99.5178	199.618	100	0	100	0	0-100-0	200	+2	OK
P072	tumour	86.5538	83.7319	2.77308	0.0488603	89.4246	202.645	100	0	100	0	0-100-0	200	+2	OK
P072	tumour	45.7872	45.6142	0.169928	0.00310044	45.9634	211.691	100	0	100	0	0-100-0	200	+2	OK
P073	tumour	40.4192	39.5989	0.759054	0.0612381	41.3008	210.396	100	0	100	0	0-100-0	200	+2	OK
P073	tumour	10.8029	10.7357	0.0641099	0.00313133	10.8733	212.796	90	0	90	0	0-90-0	180	+2	OK
P074	tumour	13.5111	13.4314	0.0788946	0.000833068	13.5917	213.496	100	98	2	0	0-2-98	102	+1	OK
P074	tumour	11.3951	11.2582	0.132882	0.00403057	11.5361	211.949	80	78	2	0	0-2-78	82	+1	OK

## Sheet: Procaspase-9
Sample information		Digital Image Analysis						Manual Scoring
patient_number	Sample_type	TPP	1+	2+	3+	H-score	API	Total % SC	1+	2+	3+	3+-2+-1+	H-score	OEI	Tissue quality
P001	normal	11.3675	11.0664	0.270285	0.0308021	11.6994	210.808	100	15	85	0	0-85-15	185	+2	OK
P001	tumour	16.1627	16.1589	0.00287359	0.000894609	16.1673	214.925	100	100	0	0	0-0-100	100	+1	OK
P001	tumour	14.969	14.9665	0.00227038	0.000217708	14.9717	215.147	100	100	0	0	0-0-100	100	+1	OK
P002	normal	70.969	62.4656	6.68459	1.81877	81.2911	200.202	100	40	60	0	0-60-40	160	+2	OK
P002	normal	99.059	42.1891	44.106	12.7639	168.693	175.566	100	0	100	0	0-100-0	200	+2	OK
P002	tumour	99.1563	12.6282	34.5721	51.956	237.64	150.926	100	0	100	0	0-100-0	200	+2	OK
P002	tumour	99.5653	14.7571	59.2618	25.5464	209.92	162.38	100	0	100	0	0-100-0	200	+2	OK
P003	normal	95.2233	67.4388	24.1228	3.66175	126.67	189.559	100	0	100	0	0-100-0	200	+2	OK
P003	normal	95.7861	57.0254	31.4402	7.32041	141.867	184.289	100	0	100	0	0-100-0	200	+2	OK
P003	tumour	99.3822	6.73867	40.3567	52.2868	244.312	150.58	100	0	100	0	0-100-0	200	+2	OK
P003	tumour	99.6193	18.0937	48.5813	32.9443	214.089	160.5	100	0	100	0	0-100-0	200	+2	OK
P004	normal	11.7874	11.4195	0.365663	0.00230945	12.1577	207.669	20	0	20	0	0-20-0	40	+2	OK
P004	tumour	6.35864	6.28239	0.0641452	0.0121029	6.44699	213.234	35	30	5	0	0-5-30	40	+1	OK
P004	tumour	21.5555	21.5447	0.0107775	4.84381e-05	21.5664	214.464	100	95	5	0	0-5-95	105	+1	OK
P005	normal	6.26329	5.98311	0.175406	0.104775	6.64824	211.432	30	30	0	0	0-0-30	30	+1	OK
P005	tumour	3.77114	3.76848	0.00266365	0	3.77381	214.564	30	30	0	0	0-0-30	30	+1	OK
P006	normal	9.44125	8.92735	0.282185	0.231715	10.1869	207.569	5	5	0	0	0-0-5	5	+1	OK
P006	normal	14.786	14.6315	0.151866	0.00254999	14.9429	211.632	10	10	0	0	0-0-10	10	+1	OK
P006	tumour	16.4229	16.3136	0.105552	0.00380644	16.5361	213.024	100	0	100	0	0-100-0	200	+2	OK
P006	tumour	23.1944	22.6688	0.488724	0.036864	23.7569	210.501	100	0	100	0	0-100-0	200	+2	OK
P007	normal	11.7928	11.7648	0.026112	0.001887	11.8226	214.071	90	90	0	0	0-0-90	90	+1	OK
P007	tumour	11.2101	10.3048	0.658146	0.247209	12.3627	205.375	20	20	0	0	0-0-20	20	+1	OK
P007	tumour	2.92083	2.90887	0.011	0.000962496	2.93376	214.479	100	100	0	0	0-0-100	100	+1	OK
P008	normal	63.3422	56.6652	4.96728	1.70974	71.7289	203.746	40	10	28	2	2-28-10	72	+2	OK
P008	normal	79.9498	59.1239	15.0155	5.81036	106.586	192.661	100	10	85	5	5-85-10	195	+2	OK
P008	tumour	98.6267	20.7128	37.1363	40.7777	217.318	157.994	100	0	100	0	0-100-0	200	+2	OK
P008	tumour	93.8016	32.3	31.8057	29.696	184.999	166.302	100	0	100	0	0-100-0	200	+2	OK
P009	normal	10.6183	10.6115	0.00502055	0.00174123	10.6268	215.414	90	90	0	0	0-0-90	90	+1	OK
P009	normal	6.07923	6.07484	0.00313633	0.00124779	6.08486	216.22	100	100	0	0	0-0-100	100	+1	OK
P009	tumour	33.2282	33.193	0.0346332	0.000520613	33.2639	214.552	100	0	100	0	0-100-0	200	+2	OK
P009	tumour	5.61687	5.61507	0.00173089	6.65727e-05	5.61873	216.575	100	100	0	0	0-0-100	100	+1	OK
P010	normal	99.6116	12.9239	34.8861	51.8017	238.101	149.384	100	0	100	0	0-100-0	200	+2	OK
P010	normal	96.6918	43.6202	34.9402	18.1314	167.895	174.407	100	2	98	0	0-98-2	198	+2	OK
P010	tumour	99.2941	10.7789	42.6754	45.8398	233.649	153.228	100	0	100	0	0-100-0	200	+2	OK
P010	tumour	96.3249	18.7231	34.6393	42.9625	216.889	156.191	100	0	100	0	0-100-0	200	+2	OK
P011	normal	97.6885	29.214	46.7669	21.7076	187.871	168.441	100	5	95	0	0-95-5	195	+2	OK
P011	normal	99.3633	30.142	42.5191	26.7022	195.287	166.944	100	0	99	1	1-99-0	201	+2	OK
P011	tumour	99.6389	19.8635	69.2291	10.5463	189.961	168.592	100	0	100	0	0-100-0	200	+2	OK
P011	tumour	99.7333	6.74359	62.5034	30.4864	223.209	158.047	100	0	100	0	0-100-0	200	+2	OK
P012	normal														excluded_NC
P012	normal														excluded_NC
P012	tumour	97.8826	12.8765	26.6103	58.3958	241.284	146.748	100	0	100	0	0-100-0	200	+2	OK
P012	tumour	96.0662	15.3404	23.7115	57.0143	233.806	149.467	100	0	100	0	0-100-0	200	+2	OK
P013	normal	3.92682	3.87169	0.0534824	0.0016541	3.98361	211.672	2	2	0	0	0-0-2	2	+1	OK
P013	normal	6.94166	6.86812	0.0683533	0.0051867	7.02039	211.728	5	5	0	0	0-0-5	5	+1	OK
P013	tumour	27.7468	27.7362	0.0103208	0.000281011	27.7577	214.319	100	30	70	0	0-70-30	170	+2	OK
P013	tumour	13.7943	13.7742	0.0197382	0.000282378	13.8146	215.104	100	70	30	0	0-30-70	130	+1	OK
P014	normal	3.93888	3.91791	0.0166476	0.00431472	3.96415	213.427	15	10	5	0	0-5-10	20	+1	OK
P014	tumour	48.2846	48.2293	0.05261	0.0027554	48.3427	212.492	100	0	100	0	0-100-0	200	+2	OK
P014	tumour	27.2684	27.2519	0.0118907	0.00461995	27.2895	215.319	100	20	80	0	0-80-20	180	+2	OK
P015	normal	13.737	13.7357	0.00124458	4.9783e-05	13.7383	216.204	100	100	0	0	0-0-100	100	+1	OK
P015	normal	6.064	6.05873	0.00519193	7.41704e-05	6.06934	215.788	20	20	0	0	0-0-20	20	+1	OK
P015	normal	14.4451	14.4419	0.00313716	0	14.4482	214.965	0	0	0	0	0-0-0	0	+0	OK
P015	tumour	41.2311	40.9394	0.24556	0.0461392	41.5689	213.704	100	100	0	0	0-0-100	100	+1	OK
P015	tumour	43.2139	40.7865	1.68911	0.738296	46.3797	209.173	100	95	5	0	0-5-95	105	+1	OK
P016	normal	6.58166	6.52032	0.0572521	0.00408944	6.64709	211.14	5	5	0	0	0-0-5	5	+1	OK
P016	tumour	28.7775	28.77	0.00624099	0.00132621	28.7864	214.287	100	0	100	0	0-100-0	200	+2	OK
P016	tumour	46.5723	46.5066	0.063954	0.00173702	46.6397	211.807	100	0	100	0	0-100-0	200	+2	OK
P017	tumour	37.3773	36.8108	0.500478	0.0660774	38.01	211.933	100	100	0	0	0-0-100	100	+1	OK
P017	tumour	27.0967	26.9968	0.0969453	0.00288545	27.1994	213.053	100	100	0	0	0-0-100	100	+1	OK
P018	normal	22.9102	22.0657	0.782302	0.0621287	23.8167	210.596	100	97	3	0	0-3-97	103	+1	OK
P018	tumour	39.6107	28.4789	7.46509	3.66664	54.409	193.348	100	80	20	0	0-20-80	120	+1	OK
P018	tumour	15.3505	14.3953	0.825692	0.129568	16.4354	210.038	100	95	5	0	0-5-95	105	+1	OK
P019	normal	99.5378	21.3965	42.9798	35.1615	212.841	160.443	100	10	90	0	0-90-10	190	+2	OK
P019	normal	99.5887	23.0587	45.6116	30.9184	207.037	162.192	100	5	95	0	0-95-5	195	+2	OK
P019	tumour														excluded_PA
P019	tumour														excluded_PA
P020	normal	1.05508	1.05268	0.00212087	0.000278147	1.05776	213.979	2	2	0	0	0-0-2	2	+1	OK
P020	tumour	18.7851	18.7793	0.00502872	0.000788286	18.7917	214.962	100	20	80	0	0-80-20	180	+2	OK
P020	tumour	33.0778	33.0651	0.0112328	0.00145769	33.0919	214.047	100	0	100	0	0-100-0	200	+2	OK
P021	normal	2.81236	2.81196	0.000397395	0	2.81276	215.258	10	10	0	0	0-0-10	10	+1	OK
P021	tumour														excluded_NT
P022	normal	8.01052	7.96339	0.0441965	0.00293688	8.06059	213.626	10	0	10	0	0-10-0	20	+2	OK
P023	normal	94.5287	57.8483	27.3841	9.29636	140.506	185.886	100	0	100	0	0-100-0	200	+2	OK
P023	normal	91.1639	61.9226	19.7861	9.45525	129.86	187.948	100	0	100	0	0-100-0	200	+2	OK
P023	tumour	93.311	47.1269	31.3333	14.8507	154.346	177.963	100	0	100	0	0-100-0	200	+2	OK
P023	tumour	97.4477	50.706	38.8333	7.9084	152.098	180.969	100	0	100	0	0-100-0	200	+2	OK
P024	normal	65.5358	56.8623	6.54474	2.12876	76.3381	201.012	100	20	70	10	10-70-20	190	+2	OK
P024	normal	53.3951	47.7362	4.33864	1.32021	60.3741	203.846	100	40	57	3	3-57-40	163	+2	OK
P024	tumour	85.1422	31.7515	24.909	28.4818	167.015	166.52	100	0	100	0	0-100-0	200	+2	OK
P024	tumour	93.6338	54.2903	28.2395	11.1041	144.082	182.765	100	0	100	0	0-100-0	200	+2	OK
P025	tumour	96.2886	27.7653	27.1799	41.3434	206.155	159.738	100	0	100	0	0-100-0	200	+2	OK
P025	tumour	97.1614	35.2438	35.5095	26.4082	185.487	168.278	100	0	100	0	0-100-0	200	+2	OK
P026	normal														excluded_NC
P026	normal														excluded_NC
P026	tumour	97.2963	26.0296	28.5862	42.6806	211.244	157.439	100	0	98	2	2-98-0	202	+2	OK
P026	tumour	96.7136	30.0244	37.809	28.8801	192.283	166.726	100	0	100	0	0-100-0	200	+2	OK
P027	normal	4.11829	3.98427	0.123124	0.0108959	4.26321	210.071	5	0	5	0	0-5-0	10	+2	OK
P028	normal	49.4736	45.5561	3.0177	0.899899	54.2911	205.625	100	85	14	1	1-14-85	116	+1	OK
P028	normal	61.0465	51.9206	7.30725	1.81859	71.9909	199.423	100	80	19	1	1-19-80	121	+1	OK
P028	tumour	93.2322	39.6066	30.4824	23.1432	170.001	172.653	100	0	100	0	0-100-0	200	+2	OK
P028	tumour	96.6548	30.2231	37.004	29.4277	192.514	166.26	100	0	100	0	0-100-0	200	+2	OK
P029	tumour	1.13396	1.12956	0.00362716	0.000774732	1.13914	214.327	100	100	0	0	0-0-100	100	+1	OK
P029	tumour	32.0089	31.9881	0.0206335	0.000107606	32.0297	213.999	100	0	100	0	0-100-0	200	+2	OK
P030	normal	90.3904	37.9054	29.566	22.919	165.794	172.596	80	5	75	0	0-75-5	155	+2	OK
P030	normal	97.3567	21.0661	30.0532	46.2374	219.885	153.847	100	5	95	0	0-95-5	195	+2	OK
P030	tumour	99.0455	11.4724	58.6759	28.8971	215.516	159.986	100	0	100	0	0-100-0	200	+2	OK
P030	tumour	99.6778	16.3692	61.0751	22.2334	205.22	163.858	100	0	100	0	0-100-0	200	+2	OK
P031	tumour	8.38918	8.38753	0.00152858	0.000117583	8.39094	216.391	100	100	0	0	0-0-100	100	+1	OK
P031	tumour	14.8305	14.8286	0.00189013	0	14.8324	215.756	100	100	0	0	0-0-100	100	+1	OK
P032	normal	37.2642	36.1462	0.999257	0.118754	38.501	209.469	100	80	20	0	0-20-80	120	+1	OK
P032	normal	48.7969	39.8934	6.80883	2.09464	59.795	197.356	100	70	28	2	2-28-70	132	+1	OK
P032	tumour	87.485	49.2844	28.9023	9.29829	134.984	182.221	100	0	100	0	0-100-0	200	+2	OK
P032	tumour	95.4371	55.8892	31.0665	8.48137	143.466	183.519	100	0	100	0	0-100-0	200	+2	OK
P033	normal	6.91646	6.84633	0.0685996	0.00152444	6.98811	212.69	100	95	5	0	0-5-95	105	+1	OK
P033	normal	2.5775	2.56067	0.0161765	0.000660264	2.595	213.075	5	5	0	0	0-0-5	5	+1	OK
P034	tumour	15.0142	15.0108	0.00321883	0.000149713	15.0177	215.399	100	100	0	0	0-0-100	100	+1	OK
P034	tumour	17.667	17.6624	0.00419932	0.000455348	17.6721	215.227	100	100	0	0	0-0-100	100	+1	OK
P035	normal	76.2256	63.9384	10.7079	1.57924	90.092	198.226	100	0	100	0	0-100-0	200	+2	OK
P035	tumour	53.4536	52.334	1.02707	0.0924991	54.6657	208.683	100	0	100	0	0-100-0	200	+2	OK
P035	tumour	39.6803	39.5763	0.102799	0.00119404	39.7855	211.632	100	0	100	0	0-100-0	200	+2	OK
P036	normal	80.8686	53.218	19.5516	8.09902	116.618	188.229	20	0	20	0	0-20-0	40	+2	OK
P036	normal	47.051	41.6828	4.52885	0.839329	53.2585	202.719	5	0	5	0	0-5-0	10	+2	OK
P036	tumour	99.6959	10.1797	36.9116	52.6046	241.817	150.809	100	0	100	0	0-100-0	200	+2	OK
P036	tumour	98.3887	41.8839	41.9061	14.5987	169.492	174.543	100	5	95	0	0-95-5	195	+2	OK
P037	normal	0.96396	0.963598	0.000362391	0	0.964323	215.716	2	2	0	0	0-0-2	2	+1	OK
P037	normal	3.62422	3.61576	0.00845728	0	3.63268	213.49	2	0	2	0	0-2-0	4	+2	OK
P037	tumour														excluded_NT
P038	normal														excluded_NC
P038	tumour														excluded_PA
P038	tumour	11.1611	11.1471	0.0105536	0.00338877	11.1784	215.271	100	90	10	0	0-10-90	110	+1	OK
P039	normal	67.5954	53.1643	10.4593	3.97183	85.9984	195.574	35	0	30	5	5-30-0	75	+2	OK
P039	normal	41.134	35.5306	4.37745	1.22597	47.9634	201.028	15	0	14	1	1-14-0	31	+2	OK
P039	tumour	95.7115	24.5146	48.1709	23.026	189.934	166.471	100	0	100	0	0-100-0	200	+2	OK
P039	tumour	98.4588	20.0628	46.1465	32.2495	209.104	161.544	100	0	100	0	0-100-0	200	+2	OK
P040	normal	77.1448	54.5685	15.7137	6.86259	106.584	190.524	100	15	84	1	1-84-15	186	+2	OK
P040	normal	92.4339	45.1149	21.4508	25.8682	165.621	171.241	100	20	60	20	20-60-20	200	+2	OK
P040	tumour														excluded_NT
P040	tumour	99.8354	4.26787	12.6783	82.8892	278.292	122.985	100	0	85	15	15-85-0	215	+2	OK
P041	normal	92.0779	44.9583	37.4297	9.68988	148.887	178.995	100	60	40	0	0-40-60	140	+1	OK
P041	normal	35.2061	33.2084	1.70387	0.293891	37.4978	206.672	50	20	30	0	0-30-20	80	+2	OK
P041	tumour														excluded_PA
P041	tumour	99.3272	6.79021	33.7824	58.7545	250.619	147.845	100	0	100	0	0-100-0	200	+2	OK
P042	normal	3.0214	3.0112	0.0102062	0	3.03161	213.678	2	0	2	0	0-2-0	4	+2	OK
P042	tumour	50.7286	50.0551	0.667006	0.00653519	51.4087	209.056	100	20	80	0	0-80-20	180	+2	OK
P042	tumour	46.2662	45.9343	0.328573	0.00332357	46.6014	210.034	100	10	90	0	0-90-10	190	+2	OK
P043	normal	70.583	47.0553	19.4878	4.03991	98.1506	188.17	95	0	95	0	0-95-0	190	+2	OK
P043	tumour	50.6819	50.6077	0.0734984	0.000682485	50.7568	210.885	100	0	100	0	0-100-0	200	+2	OK
P043	tumour	49.1906	49.1205	0.0700967	2.491e-05	49.2608	211.655	100	0	100	0	0-100-0	200	+2	OK
P044	normal	2.6498	2.63745	0.010145	0.00219702	2.66434	213.39	0	0	0	0	0-0-0	0	+0	OK
P044	normal	2.93485	2.92868	0.00527603	0.000892866	2.94191	215.506	0	0	0	0	0-0-0	0	+0	OK
P044	tumour	73.4321	73.1935	0.23573	0.00286254	73.6736	209.59	100	0	100	0	0-100-0	200	+2	OK
P044	tumour	80.5667	79.3443	1.17349	0.0488755	81.8379	207.322	100	0	100	0	0-100-0	200	+2	OK
P045	normal	27.6827	27.5502	0.128612	0.00394249	27.8192	210.97	100	0	100	0	0-100-0	200	+2	OK
P045	normal	24.9039	24.8412	0.0592417	0.00350811	24.9702	212.789	100	0	100	0	0-100-0	200	+2	OK
P045	tumour	31.539	31.4036	0.124957	0.0103867	31.6847	212.566	100	20	80	0	0-80-20	180	+2	OK
P045	tumour	34.5506	34.46	0.089098	0.001441	34.6425	212.249	100	10	90	0	0-90-10	190	+2	OK
P046	normal														excluded_PA
P046	normal	5.66578	5.56774	0.0848686	0.0131804	5.77701	212.478	10	10	0	0	0-0-10	10	+1	OK
P046	tumour	38.1607	37.8843	0.270306	0.00609592	38.4432	211.929	100	0	100	0	0-100-0	200	+2	OK
P046	tumour	21.3471	21.3189	0.0268851	0.00125682	21.3765	213.515	100	0	100	0	0-100-0	200	+2	OK
P047	tumour	12.2287	12.1541	0.0706079	0.00399288	12.3073	213.923	100	100	0	0	0-0-100	100	+1	OK
P047	tumour	27.0912	27.0468	0.0441566	0.00027274	27.1359	213.266	100	20	80	0	0-80-20	180	+2	OK
P048	tumour														excluded_NC
P048	tumour														excluded_NC
P049	normal	32.6006	32.5759	0.0158716	0.00890037	32.6343	214.814	100	100	0	0	0-0-100	100	+1	OK
P049	normal	3.41783	3.4155	0.00166878	0.000661757	3.42082	216.183	90	90	0	0	0-0-90	90	+1	OK
P049	tumour	65.8607	65.7592	0.0961707	0.00535251	65.9676	212.417	100	0	100	0	0-100-0	200	+2	OK
P049	tumour	36.5641	36.5196	0.0443556	0.00015348	36.6087	214.891	100	100	0	0	0-0-100	100	+1	OK
P050	normal														excluded_NC
P050	normal	46.9368	33.0428	8.78828	5.10574	65.9365	191.425	15	0	14	1	1-14-0	31	+2	OK
P050	tumour	99.7703	11.728	38.1202	49.9221	237.735	151.813	100	0	100	0	0-100-0	200	+2	OK
P050	tumour	99.8252	6.87079	48.8727	44.0817	236.861	153.701	100	0	100	0	0-100-0	200	+2	OK
P051	normal	97.4609	40.0617	40.1326	17.2666	172.127	173.031	100	0	90	10	10-90-0	210	+2	OK
P051	normal	96.714	41.2127	40.9575	14.5438	166.759	175.055	100	0	97	3	3-97-0	203	+2	OK
P051	tumour	97.1865	61.9552	26.4513	8.78007	141.198	184.199	100	0	99	1	1-99-0	201	+2	OK
P051	tumour	99.5677	15.4555	39.9498	44.1624	227.842	155.327	100	0	100	0	0-100-0	200	+2	OK
P052	tumour	13.7614	13.7543	0.00584549	0.00124998	13.7698	215.485	100	100	0	0	0-0-100	100	+1	OK
P052	tumour	13.1783	13.1738	0.00355441	0.000937072	13.1838	215.305	100	100	0	0	0-0-100	100	+1	OK
P053	tumour	4.69336	4.69109	0.00227338	0	4.69563	215.261	100	100	0	0	0-0-100	100	+1	OK
P053	tumour	3.65915	3.59132	0.0487445	0.0190802	3.74605	214.07	100	100	0	0	0-0-100	100	+1	OK
P054	normal	21.4262	21.399	0.0256442	0.00154046	21.4549	212.954	85	0	85	0	0-85-0	170	+2	OK
P054	tumour	47.3065	47.1083	0.189098	0.00914765	47.5139	212.173	100	0	100	0	0-100-0	200	+2	OK
P054	tumour	34.5279	34.3313	0.186016	0.0106244	34.7352	212.403	100	0	100	0	0-100-0	200	+2	OK
P055	normal	23.5979	22.4905	0.836933	0.270466	24.9758	208.766	35	0	33	2	2-33-0	72	+2	OK
P055	normal	98.3512	38.4992	45.324	14.528	172.731	173.382	100	0	95	5	5-95-0	205	+2	OK
P055	tumour	99.6338	16.4985	52.7104	30.4248	213.194	161.055	100	0	100	0	0-100-0	200	+2	OK
P055	tumour	99.8165	2.97111	17.9584	78.8869	275.549	137.14	100	0	100	0	0-100-0	200	+2	OK
P056	normal	99.8044	6.98176	34.9896	57.8331	250.46	146.426	100	0	97	3	3-97-0	203	+2	OK
P056	normal	99.6754	12.5805	45.9073	41.1877	227.958	155.656	100	0	99	1	1-99-0	201	+2	OK
P056	tumour	98.8256	30.234	45.563	23.0286	190.446	167.963	100	0	100	0	0-100-0	200	+2	OK
P056	tumour	98.9251	21.0234	50.4978	27.4039	204.231	163.638	100	0	100	0	0-100-0	200	+2	OK
P057	normal	11.501	11.3043	0.17339	0.0232677	11.7209	213.108	2	0	2	0	0-2-0	4	+2	OK
P057	normal	97.3005	12.0243	8.65115	76.6251	259.202	120.988	100	0	70	30	30-70-0	230	+2	OK
P057	tumour	99.0048	40.4474	50.5108	8.04658	165.609	176.422	100	0	100	0	0-100-0	200	+2	OK
P057	tumour	97.1813	40.318	48.6839	8.17932	162.224	177.096	100	0	100	0	0-100-0	200	+2	OK
P058	normal														excluded_NA
P058	normal	3.43905	3.39234	0.0395932	0.00711982	3.49288	212.254	3	0	3	0	0-3-0	6	+2	OK
P058	tumour	47.375	47.2589	0.11447	0.00163931	47.4928	210.966	100	0	100	0	0-100-0	200	+2	OK
P058	tumour	56.267	56.162	0.103734	0.00126899	56.3733	211.158	100	0	100	0	0-100-0	200	+2	OK
P059	normal														excluded_NC
P059	normal	73.4961	56.2361	14.4325	2.82756	93.5838	194.419	100	65	35	0	0-35-65	135	+1	OK
P059	tumour	97.1284	36.9752	36.7843	23.3689	180.65	170.568	100	0	100	0	0-100-0	200	+2	OK
P059	tumour	95.6692	31.0722	31.721	32.8759	193.142	165.105	100	0	100	0	0-100-0	200	+2	OK
P060	normal	92.1264	42.9352	25.0781	24.1131	165.431	173.971	100	30	70	0	0-70-30	170	+2	OK
P060	normal	94.9464	40.3368	31.5148	23.0949	172.651	172.27	100	10	90	0	0-90-10	190	+2	OK
P060	tumour	95.7548	39.8872	38.2183	17.6493	169.272	174.204	100	0	100	0	0-100-0	200	+2	OK
P060	tumour	99.6201	15.4518	34.042	50.1263	233.915	150.705	100	0	100	0	0-100-0	200	+2	OK
P061	normal	6.45676	6.4144	0.0397453	0.00261039	6.50172	211.507	5	0	5	0	0-5-0	10	+2	OK
P061	normal	1.42429	1.40329	0.0113943	0.00961398	1.45492	214.701	2	2	0	0	0-0-2	2	+1	OK
P061	tumour														excluded_NC
P061	tumour														excluded_NC
P062	normal	1.60457	1.55741	0.0308087	0.0163475	1.66807	212.092	0	0	0	0	0-0-0	0	+0	OK
P062	tumour	14.8498	14.8476	0.00217919	8.17198e-05	14.8522	215.665	100	100	0	0	0-0-100	100	+1	OK
P062	tumour	16.2597	16.257	0.00249358	0.000178113	16.2626	215.444	100	100	0	0	0-0-100	100	+1	OK
P063	normal	61.6328	49.8237	8.60436	3.20473	76.6466	197.127	25	0	25	0	0-25-0	50	+2	OK
P063	normal	98.3805	24.2939	29.782	44.3046	216.772	157.163	100	0	100	0	0-100-0	200	+2	OK
P063	tumour	98.6147	13.1327	26.403	59.0789	243.176	144.957	100	0	100	0	0-100-0	200	+2	OK
P063	tumour	99.6301	8.10136	36.9169	54.6118	245.771	148.2	100	0	100	0	0-100-0	200	+2	OK
P064	normal	93.8116	38.7755	34.4215	20.6145	169.462	172.775	100	0	99	1	1-99-0	201	+2	OK
P064	normal	95.8138	26.8975	33.7921	35.1241	199.854	161.316	100	0	98	2	2-98-0	202	+2	OK
P064	tumour														excluded_PA
P064	tumour														excluded_PA
P065	normal	28.231	23.4188	3.89776	0.914432	33.9576	199.095	30	8	20	2	2-20-8	54	+2	OK
P065	normal	98.523	49.9211	39.1734	9.42849	156.553	178.52	100	10	90	0	0-90-10	190	+2	OK
P065	tumour	97.8852	38.2984	48.202	11.3848	168.857	174.984	100	0	100	0	0-100-0	200	+2	OK
P065	tumour	97.9653	50.4993	42.7041	4.76194	150.193	180.771	100	0	100	0	0-100-0	200	+2	OK
P066	normal	91.3038	54.2686	24.5682	12.4671	140.806	182.652	100	0	100	0	0-100-0	200	+2	OK
P066	normal	68.1176	50.8814	12.3501	4.88607	90.2399	193.134	35	10	25	0	0-25-10	60	+2	OK
P066	tumour	98.6894	13.3832	26.0649	59.2413	243.237	146.208	100	0	100	0	0-100-0	200	+2	OK
P066	tumour	98.8396	23.1945	46.4365	29.2086	203.693	163.69	100	0	100	0	0-100-0	200	+2	OK
P067	normal	5.37288	5.36102	0.0113003	0.000563531	5.38531	213.97	100	80	20	0	0-20-80	120	+1	OK
P067	tumour	36.1403	36.1156	0.0243173	0.000418748	36.1654	213.697	100	0	100	0	0-100-0	200	+2	OK
P067	tumour							100	0	100	0	0-100-0	200	+2	OK
P068	normal	46.3006	46.2779	0.0216405	0.00103569	46.3243	212.969	100	0	100	0	0-100-0	200	+2	OK
P068	normal	2.63944	2.63811	0.00107576	0.00025101	2.64102	216.227	100	100	0	0	0-0-100	100	+1	OK
P068	tumour	37.2131	37.1689	0.040278	0.00390004	37.2611	213.342	100	90	10	0	0-10-90	110	+1	OK
P068	tumour	10.1116	10.0971	0.0130409	0.00142634	10.1275	214.714	90	90	0	0	0-0-90	90	+1	OK
P069	normal	81.1502	58.8797	16.1277	6.14275	109.563	190.081	100	0	95	5	5-95-0	205	+2	OK
P069	normal	57.9151	43.838	10.2041	3.87294	75.8651	193.609	100	0	98	2	2-98-0	202	+2	OK
P069	normal	19.2006	19.1591	0.0270266	0.0145021	19.2566	214.819	100	100	0	0	0-0-100	100	+1	OK
P069	tumour	99.4325	15.0261	33.0511	51.3553	235.194	151.057	100	0	100	0	0-100-0	200	+2	OK
P069	tumour	25.8603	25.8375	0.0203001	0.00249355	25.8856	214.352	100	100	0	0	0-0-100	100	+1	OK
P069	tumour	24.6924	24.6615	0.0294365	0.00153479	24.7249	214.417	100	100	0	0	0-0-100	100	+1	OK
P069	tumour	99.6213	7.7396	23.5711	68.3106	259.814	139.873	100	0	100	0	0-100-0	200	+2	OK
P070	normal	18.5258	18.3852	0.131273	0.00931154	18.6757	213.332	98	98	0	0	0-0-98	98	+1	OK
P070	normal	3.8967	3.77938	0.102184	0.0151384	4.02916	211.815	2	0	2	0	0-2-0	4	+2	OK
P070	tumour	27.8951	27.8867	0.00644782	0.00198394	27.9055	215.192	100	100	0	0	0-0-100	100	+1	OK
P070	tumour	56.1404	56.0476	0.0797346	0.0131483	56.2465	211.043	100	0	100	0	0-100-0	200	+2	OK
P071	normal	11.9327	11.9163	0.0158162	0.000562188	11.9496	214.353	60	60	0	0	0-0-60	60	+1	OK
P071	normal	3.42109	3.35763	0.0553836	0.00807678	3.49263	212.636	3	3	0	0	0-0-3	3	+1	OK
P071	tumour	58.0179	54.3222	2.95361	0.742065	62.4556	206.272	100	0	100	0	0-100-0	200	+2	OK
P071	tumour	67.3865	60.9221	5.24423	1.22018	75.0711	203.376	100	0	100	0	0-100-0	200	+2	OK
P072	tumour	18.679	18.6658	0.0130827	5.21222e-05	18.6922	214.924	100	60	40	0	0-40-60	140	+1	OK
P072	tumour	7.43612	7.4323	0.00381809	0	7.43993	215.954	100	100	0	0	0-0-100	100	+1	OK
P073	tumour	4.49539	4.48885	0.00543697	0.00109838	4.50302	215.166	100	100	0	0	0-0-100	100	+1	OK
P073	tumour	1.07255	1.06575	0.00634377	0.000453126	1.0798	213.407	0	0	0	0	0-0-0	0	+0	OK
P074	tumour	3.00408	3.00107	0.00298634	2.92778e-05	3.00713	214.879	100	100	0	0	0-0-100	100	+1	OK
P074	tumour	1.06015	1.05278	0.00474835	0.00261978	1.07014	212.257	0	0	0	0	0-0-0	0	+0	OK
